# Supplementary material for: Constraints on Biological Mechanism from Disease Comorbidity Using Electronic Medical Records and Database of Genetic Variants
Source: PLoS Comput Biol. 2016 Apr 26;12(4):e1004885. doi: 10.1371/journal.pcbi.1004885 (PMC4846031; doi:10.1371/journal.pcbi.1004885)
Supplement: S2 File — (CSV) [file pcbi.1004885.s003.csv]

disease_name	cluster_id	cluster_n	cluster_name
AA metabolism (aromatic)	1	31	neonate
AA metabolism (branched)	1	31	neonate
AA metabolism (straight-chain)	1	31	neonate
AA metabolism (sulfur-bearing)	2	29	adulthood
Acanthosis nigricans	3	14	youth
Acidosis	1	31	neonate
Actinomycosis	4	31	aged
Albright-Sternberg s.	1	31	neonate
Alcoholism	2	29	adulthood
Alkalosis	1	31	neonate
Allergic rhinitis	5	15	other
Alopecia	2	29	adulthood
Alopecia areata	5	15	other
Alzheimer's	4	31	aged
Amyotrophic lateral sclerosis	4	31	aged
Anaerobes	2	29	adulthood
Ankylosing spondylitis	2	29	adulthood
Aortic aneurysm	4	31	aged
Aplastic anemia	2	29	adulthood
Attention deficit	3	14	youth
Autism	3	14	youth
Behcet's s.	5	15	other
Benign neoplasms	2	29	adulthood
Bipolar disorder	2	29	adulthood
Budd-Chiari s.	2	29	adulthood
Bundle branch block	4	31	aged
Buphthalmos	1	31	neonate
Burkitt's lymphoma	2	29	adulthood
Carbohydrate transport and metabolism	1	31	neonate
Carcinoma in situ	4	31	aged
Cardiomyopathy	4	31	aged
Celiac sprue	5	15	other
Cerebral palsy	3	14	youth
Charcot-Marie-Tooth s.	5	15	other
Cholelithiasis	4	31	aged
Chondrodystrophy	1	31	neonate
Congenital spinal fusion	1	31	neonate
Cystic fibrosis	1	31	neonate
Dejerine-Sottas d.	2	29	adulthood
Depression	2	29	adulthood
Dermatomyositis-polymyositis	4	31	aged
Diabetes type 1	5	15	other
Diabetes type 2	4	31	aged
Diphtheria	4	31	aged
Edward's s.	1	31	neonate
Epilepsy	1	31	neonate
Food poisoning	5	15	other
Fragile X s.	3	14	youth
Giant cell arteritis	4	31	aged
Goiter	2	29	adulthood
Gout	4	31	aged
Gram-negative bacteria	1	31	neonate
HIV	2	29	adulthood
Helicobacter pilori	2	29	adulthood
Hemivertebra	1	31	neonate
Hepatitis A	4	31	aged
Hepatitis B	2	29	adulthood
Hepatitis C	4	31	aged
Hereditary spastic paraplegia	5	15	other
Hyperosmolality	1	31	neonate
Hypersensitivity angiitis	4	31	aged
Hypertrophic cardiomyopathy	2	29	adulthood
Hypoglycemia	3	14	youth
Hypoosmolality	1	31	neonate
Ichthyosis congenita	1	31	neonate
Kawasaki's d.	3	14	youth
Keratoderma	4	31	aged
Klippel-Feil s.	5	15	other
Leukodystrophy	3	14	youth
Lipid metabolism d.	4	31	aged
Lumbosacral spondylolysis	2	29	adulthood
Lymphosarcoma	4	31	aged
Migraine	2	29	adulthood
Mineral met. (Ca)	1	31	neonate
Mineral met. (Cu)	5	15	other
Mineral met. (Fe)	2	29	adulthood
Mineral met. (Mg)	1	31	neonate
Mitochondrial d.	1	31	neonate
Moyamoya	5	15	other
Multiple sclerosis	2	29	adulthood
Muscular distrophy	3	14	youth
Mycoplasma	3	14	youth
Neoplasm of uncertain behavior	4	31	aged
Neoplasm of unspecified nature	4	31	aged
Neurofibromatosis	3	14	youth
Osteogenesis imperfecta	1	31	neonate
Osteopetrosis	4	31	aged
Parkinson's d.	4	31	aged
Pertussis	1	31	neonate
Pervasive dev. dis.	3	14	youth
Phenylketonuria	1	31	neonate
Pick's d.	4	31	aged
Pneumonia	1	31	neonate
Poliomyelitis	4	31	aged
Polyarteritis nodosa	5	15	other
Prader-Willi s.	1	31	neonate
Progeria	5	15	other
Psoriasis	2	29	adulthood
Reiter's s.	2	29	adulthood
Reticulosarcoma	4	31	aged
Rheumatoid arthritis	4	31	aged
Salmonella	3	14	youth
Schizophrenia	2	29	adulthood
Scleroderma	4	31	aged
Sjogren's s.	4	31	aged
Spina bifida occulta	1	31	neonate
Spondylolisthesis	4	31	aged
Staphilococcus	1	31	neonate
Streptococcus	1	31	neonate
Systemic lupus erythematosus	2	29	adulthood
Takayasu's arteritis	5	15	other
Thrombotic thrombocytopenic purpura	2	29	adulthood
Tuberculosis	2	29	adulthood
Tuberous sclerosis	1	31	neonate
Typhoid	3	14	youth
Urea cycle met.	1	31	neonate
Virus	2	29	adulthood
Vitamin deficiency	4	31	aged
WPW s.	5	15	other
Wegener's granulomatosis	2	29	adulthood
