# Supplementary material for: Constraints on Biological Mechanism from Disease Comorbidity Using Electronic Medical Records and Database of Genetic Variants
Source: PLoS Comput Biol. 2016 Apr 26;12(4):e1004885. doi: 10.1371/journal.pcbi.1004885 (PMC4846031; doi:10.1371/journal.pcbi.1004885)
Supplement: S3 File — (CSV) [file pcbi.1004885.s004.csv]

disease2	cluster2_id	cluster_n	cluster2_name	disease1	cluster1_id	cluster1_name	d1	d2	d1_and_d2	d1_not_d2	d2_not_d1	not_d1_d2	d_total	exp_d1_and_d2	obs_min_exp	obs_div_exp	stat_pvalue	columbia_n
Acidosis	1	31	neonate	AA metabolism (straight-chain)	1	neonate	55	6239	10	45	6229	972692	978976	0.350514210767169	9.64948578923283	28.5295137624036	2.47267703192789e-12	3834
Carbohydrate transport and metabolism	1	31	neonate	AA metabolism (straight-chain)	1	neonate	55	778	6	49	772	978149	978976	0.0437089366848626	5.95629106331514	137.271698995092	6.92975482266454e-12	3834
Hypoosmolality	1	31	neonate	AA metabolism (straight-chain)	1	neonate	55	12942	5	50	12937	965984	978976	0.727096476318112	4.27290352368189	6.87666652617974	0.000810457280486517	3834
Benign neoplasms	2	29	adulthood	AA metabolism (sulfur-bearing)	2	adulthood	826	77272	240	586	77032	901118	978976	65.197381753996	174.802618246004	3.68112941874833	1.24564047465509e-71	3834
Goiter	2	29	adulthood	AA metabolism (sulfur-bearing)	2	adulthood	826	10820	66	760	10754	967396	978976	9.12925342398588	56.8707465760141	7.22950683202571	6.60103557938654e-35	3834
Helicobacter pilori	2	29	adulthood	AA metabolism (sulfur-bearing)	2	adulthood	826	4718	14	812	4704	973446	978976	3.98075948746445	10.0192405125355	3.51691682054303	6.79049044351251e-05	3834
Migraine	2	29	adulthood	AA metabolism (sulfur-bearing)	2	adulthood	826	8049	16	810	8033	970117	978976	6.79125330958062	9.20874669041938	2.35597161092906	0.00169818807851565	3834
Schizophrenia	2	29	adulthood	AA metabolism (sulfur-bearing)	2	adulthood	826	11256	1	825	11255	966895	978976	9.49712352498938	-8.49712352498938	0.105295039847459	0.00153811650410212	3834
Virus	2	29	adulthood	AA metabolism (sulfur-bearing)	2	adulthood	826	135833	158	668	135675	842475	978976	114.607567499101	43.3924325008989	1.37861751582189	2.78455007606274e-05	3834
Attention deficit	3	14	youth	Acanthosis nigricans	3	youth	431	6964	14	417	6950	971595	978976	3.06594237243814	10.9340576275619	4.5662958723085	3.77818714144191e-06	3834
Hypoglycemia	3	14	youth	Acanthosis nigricans	3	youth	431	373	5	426	368	978177	978976	0.164215465956264	4.83578453404374	30.4478020440027	8.2837677356818e-07	3834
Alkalosis	1	31	neonate	Acidosis	1	neonate	6239	1605	252	5987	1353	971384	978976	10.228641968751	241.771358031249	24.6367016041691	2.03746650617952e-258	3834
Carbohydrate transport and metabolism	1	31	neonate	Acidosis	1	neonate	6239	778	42	6197	736	972001	978976	4.95818283594286	37.0418171640571	8.47084534590648	3.35866285910076e-25	3834
Cystic fibrosis	1	31	neonate	Acidosis	1	neonate	6239	1740	36	6203	1704	971033	978976	11.0889950315432	24.9110049684568	3.24646191089421	1.92636887688785e-09	3834
Epilepsy	1	31	neonate	Acidosis	1	neonate	6239	12099	227	6012	11872	960865	978976	77.1067533831269	149.893246616873	2.94397040518728	1.10826340885434e-44	3834
Gram-negative bacteria	1	31	neonate	Acidosis	1	neonate	6239	17560	1078	5161	16482	956255	978976	111.909628019482	966.090371980518	9.63277261374096	0	3834
Hyperosmolality	1	31	neonate	Acidosis	1	neonate	6239	2910	318	5921	2592	970145	978976	18.5453882424084	299.454611757592	17.1471201273003	6.38439359283461e-275	3834
Hypoosmolality	1	31	neonate	Acidosis	1	neonate	6239	12942	906	5333	12036	960701	978976	82.47918028634	823.52081971366	10.9845902548337	0	3834
Ichthyosis congenita	1	31	neonate	Acidosis	1	neonate	6239	170	6	6233	164	972573	978976	1.08340756055307	4.91659243944693	5.53808208329012	0.000842757244832362	3834
Mineral met. (Ca)	1	31	neonate	Acidosis	1	neonate	6239	3933	347	5892	3586	969151	978976	25.0649525626777	321.935047437322	13.8440317863075	3.58465065296939e-268	3834
Mineral met. (Mg)	1	31	neonate	Acidosis	1	neonate	6239	1133	127	6112	1006	971731	978976	7.22059274180368	119.779407258196	17.5885837273071	1.25529224737976e-111	3834
Pneumonia	1	31	neonate	Acidosis	1	neonate	6239	13192	472	5767	12720	960017	978976	84.0724266989181	387.927573301082	5.61420692292297	1.58298105697856e-195	3834
Staphilococcus	1	31	neonate	Acidosis	1	neonate	6239	23592	655	5584	22937	949800	978976	150.351477462165	504.648522537835	4.35645868637924	1.19485725241491e-213	3834
Streptococcus	1	31	neonate	Acidosis	1	neonate	6239	27682	590	5649	27092	945645	978976	176.416988771941	413.583011228059	3.34434911346723	9.6826131149836e-140	3834
Urea cycle met.	1	31	neonate	Acidosis	1	neonate	6239	74	7	6232	67	972670	978976	0.4716009381231	6.5283990618769	14.8430578358451	5.27315234058574e-07	3834
Bundle branch block	4	31	aged	Actinomycosis	4	aged	1467	11853	39	1428	11814	965695	978976	17.7617745480992	21.2382254519008	2.19572655279388	1.06851921620644e-05	3834
Carcinoma in situ	4	31	aged	Actinomycosis	4	aged	1467	31151	97	1370	31054	946455	978976	46.6799155444056	50.3200844555944	2.07798148023053	4.43007751091423e-11	3834
Cardiomyopathy	4	31	aged	Actinomycosis	4	aged	1467	11457	36	1431	11421	966088	978976	17.168366742392	18.831633257608	2.09687971722488	4.77012156093535e-05	3834
Hepatitis C	4	31	aged	Actinomycosis	4	aged	1467	18421	56	1411	18365	959144	978976	27.6039524973033	28.3960475026967	2.02869498509211	1.6787953384375e-06	3834
Poliomyelitis	4	31	aged	Actinomycosis	4	aged	1467	3581	22	1445	3559	973950	978976	5.36614482888242	16.6338551711176	4.09977753145768	5.36408305717575e-08	3834
Rheumatoid arthritis	4	31	aged	Actinomycosis	4	aged	1467	7333	92	1375	7241	970268	978976	10.988533937502	81.011466062498	8.37236345842454	5.92438865065854e-53	3834
Mineral met. (Ca)	1	31	neonate	Albright-Sternberg s.	1	neonate	196	3933	6	190	3927	974853	978976	0.78742277645213	5.21257722354787	7.61979482868662	0.000159403793051014	3834
Anaerobes	2	29	adulthood	Alcoholism	2	adulthood	27638	709	57	27581	652	950686	978976	20.0161617853757	36.9838382146243	2.84769880515482	4.13255726984164e-12	3834
Aplastic anemia	2	29	adulthood	Alcoholism	2	adulthood	27638	5191	502	27136	4689	946649	978976	146.549923593633	355.450076406367	3.42545385006131	5.62886096515379e-123	3834
Benign neoplasms	2	29	adulthood	Alcoholism	2	adulthood	27638	77272	1918	25720	75354	875984	978976	2181.5075507469	-263.507550746903	0.879208508512069	1.39880996307591e-09	3834
Bipolar disorder	2	29	adulthood	Alcoholism	2	adulthood	27638	12373	2586	25052	9787	941551	978976	349.308843117707	2236.69115688229	7.40319076070054	0	3834
Budd-Chiari s.	2	29	adulthood	Alcoholism	2	adulthood	27638	152	18	27620	134	951204	978976	4.29119406400157	13.7088059359984	4.19463667490602	3.59001953522624e-07	3834
Depression	2	29	adulthood	Alcoholism	2	adulthood	27638	27085	4437	23201	22648	928690	978976	764.651258049227	3672.34874195077	5.80264526252091	0	3834
Goiter	2	29	adulthood	Alcoholism	2	adulthood	27638	10820	153	27485	10667	940671	978976	305.465261661164	-152.465261661164	0.500875285025747	1.54744593507776e-22	3834
HIV	2	29	adulthood	Alcoholism	2	adulthood	27638	6138	933	26705	5205	946133	978976	173.285191873958	759.714808126042	5.38418770761805	0	3834
Helicobacter pilori	2	29	adulthood	Alcoholism	2	adulthood	27638	4718	320	27318	4398	946940	978976	133.196405223417	186.803594776583	2.40246723973705	9.52182957684415e-45	3834
Hepatitis B	2	29	adulthood	Alcoholism	2	adulthood	27638	5757	560	27078	5197	946141	978976	162.528975174059	397.471024825941	3.44553947627044	3.70535690425371e-138	3834
Mineral met. (Fe)	2	29	adulthood	Alcoholism	2	adulthood	27638	460	50	27588	410	950928	978976	12.9865083515837	37.0134916484163	3.8501496049862	9.90064215210056e-16	3834
Psoriasis	2	29	adulthood	Alcoholism	2	adulthood	27638	4577	333	27305	4244	947094	978976	129.215758098258	203.784241901742	2.57708506223197	6.48238408538411e-53	3834
Schizophrenia	2	29	adulthood	Alcoholism	2	adulthood	27638	11256	2167	25471	9089	942249	978976	317.774213055274	1849.22578694473	6.81930726588903	0	3834
Tuberculosis	2	29	adulthood	Alcoholism	2	adulthood	27638	66569	3439	24199	63130	888208	978976	1879.34537925342	1559.65462074658	1.82989249233483	2.51590318123862e-257	3834
Epilepsy	1	31	neonate	Alkalosis	1	neonate	1605	12099	55	1550	12044	965327	978976	19.8359254976629	35.1640745023371	2.77274685300065	4.35328955183044e-11	3834
Gram-negative bacteria	1	31	neonate	Alkalosis	1	neonate	1605	17560	280	1325	17280	960091	978976	28.7890612231556	251.210938776844	9.7259163065307	8.77952294920009e-180	3834
Hyperosmolality	1	31	neonate	Alkalosis	1	neonate	1605	2910	72	1533	2838	974533	978976	4.77085240087602	67.229147599124	15.0916427401484	1.1999662100725e-58	3834
Hypoosmolality	1	31	neonate	Alkalosis	1	neonate	1605	12942	339	1266	12603	964768	978976	21.2179971725558	317.782002827444	15.9770027888625	6.74487121113274e-289	3834
Mineral met. (Ca)	1	31	neonate	Alkalosis	1	neonate	1605	3933	67	1538	3866	973505	978976	6.4480283479881	60.5519716520119	10.3907731765641	1.63676542627646e-44	3834
Mineral met. (Mg)	1	31	neonate	Alkalosis	1	neonate	1605	1133	31	1574	1102	976269	978976	1.85751744680156	29.1424825531984	16.6889414973618	2.3432316227811e-27	3834
Pneumonia	1	31	neonate	Alkalosis	1	neonate	1605	13192	149	1456	13043	964328	978976	21.6278642173046	127.372135782695	6.88926093223685	2.94353572560561e-74	3834
Staphilococcus	1	31	neonate	Alkalosis	1	neonate	1605	23592	196	1409	23396	953975	978976	38.6783332788546	157.321666721145	5.06743655645454	9.27130253962062e-76	3834
Streptococcus	1	31	neonate	Alkalosis	1	neonate	1605	27682	132	1473	27550	949821	978976	45.383758130945	86.616241869055	2.90852951443868	1.03366563507345e-26	3834
Alopecia areata	5	15	other	Allergic rhinitis	5	other	19216	821	65	19151	756	959004	978976	16.115140718465	48.884859281535	4.03347393209678	1.00050880628267e-20	3834
Celiac sprue	5	15	other	Allergic rhinitis	5	other	19216	1954	17	19199	1937	957823	978976	38.3544274834112	-21.3544274834112	0.443234356903195	0.000157836395742187	3834
Diabetes type 1	5	15	other	Allergic rhinitis	5	other	19216	19372	692	18524	18680	941080	978976	380.246657732161	311.753342267839	1.81987135436555	8.48567484324718e-49	3834
Food poisoning	5	15	other	Allergic rhinitis	5	other	19216	1184	49	19167	1135	958625	978976	23.2403490994672	25.7596509005328	2.10840206359565	2.58475654180842e-06	3834
Polyarteritis nodosa	5	15	other	Allergic rhinitis	5	other	19216	161	13	19203	148	959612	978976	3.16021638937012	9.83978361062988	4.11364235807634	2.05075309562491e-05	3834
Ankylosing spondylitis	2	29	adulthood	Alopecia	2	adulthood	3979	510	17	3962	493	974504	978976	2.07287001928546	14.9271299807145	8.20118957862109	7.60634971966472e-11	3834
Aplastic anemia	2	29	adulthood	Alopecia	2	adulthood	3979	5191	104	3875	5087	969910	978976	21.0985652355114	82.9014347644886	4.92924513297974	9.51356507368819e-39	3834
Benign neoplasms	2	29	adulthood	Alopecia	2	adulthood	3979	77272	848	3131	76424	898573	978976	314.068259078874	533.931740921126	2.70004999068383	6.05954688242813e-155	3834
Bipolar disorder	2	29	adulthood	Alopecia	2	adulthood	3979	12373	139	3840	12234	962763	978976	50.2894524482725	88.7105475517275	2.76399907402004	1.98689997842751e-25	3834
Depression	2	29	adulthood	Alopecia	2	adulthood	3979	27085	419	3560	26666	948331	978976	110.085655828131	308.914344171869	3.80612711845181	1.18871298310182e-117	3834
Goiter	2	29	adulthood	Alopecia	2	adulthood	3979	10820	141	3838	10679	964318	978976	43.9773600169974	97.0226399830026	3.20619518646647	5.83788785271558e-32	3834
HIV	2	29	adulthood	Alopecia	2	adulthood	3979	6138	68	3911	6070	968927	978976	24.9476003497532	43.0523996502468	2.72571305643321	6.2389891516443e-13	3834
Helicobacter pilori	2	29	adulthood	Alopecia	2	adulthood	3979	4718	69	3910	4649	970348	978976	19.1760799038996	49.8239200961004	3.59823281639374	6.88796660702671e-19	3834
Hepatitis B	2	29	adulthood	Alopecia	2	adulthood	3979	5757	105	3874	5652	969345	978976	23.3990445118164	81.6009554881836	4.48736271889117	1.14905363784535e-35	3834
Lumbosacral spondylolysis	2	29	adulthood	Alopecia	2	adulthood	3979	415	12	3967	403	974594	978976	1.68674717255581	10.3132528274442	7.11428493567131	2.06295140117993e-07	3834
Migraine	2	29	adulthood	Alopecia	2	adulthood	3979	8049	132	3847	7917	967080	978976	32.7147662455464	99.2852337544536	4.03487523062983	1.00082277370541e-39	3834
Multiple sclerosis	2	29	adulthood	Alopecia	2	adulthood	3979	14979	169	3810	14810	960187	978976	60.8814118017193	108.118588198281	2.77588832122364	7.50503315898723e-31	3834
Psoriasis	2	29	adulthood	Alopecia	2	adulthood	3979	4577	148	3831	4429	970568	978976	18.6029923103324	129.397007689668	7.95570935745634	5.54274922659254e-81	3834
Schizophrenia	2	29	adulthood	Alopecia	2	adulthood	3979	11256	124	3855	11132	963865	978976	45.7494606609355	78.2505393390645	2.71041446628203	3.8028054937997e-22	3834
Systemic lupus erythematosus	2	29	adulthood	Alopecia	2	adulthood	3979	3194	110	3869	3084	971913	978976	12.9818565521525	97.0181434478475	8.4733643110362	3.32523256787591e-63	3834
Tuberculosis	2	29	adulthood	Alopecia	2	adulthood	3979	66569	820	3159	65749	909248	978976	270.566439831007	549.433560168993	3.03067889909836	2.55458344951142e-178	3834
Virus	2	29	adulthood	Alopecia	2	adulthood	3979	135833	1154	2825	134679	840318	978976	552.086575156081	601.913424843919	2.09025187702445	1.76221690539892e-135	3834
Aortic aneurysm	4	31	aged	Alzheimer's	4	aged	9073	2990	82	8991	2908	966995	978976	27.7108631876573	54.2891368123427	2.95912831890865	2.9828387817706e-17	3834
Bundle branch block	4	31	aged	Alzheimer's	4	aged	9073	11853	717	8356	11136	958767	978976	109.851793098094	607.148206901906	6.52697584426083	0	3834
Carcinoma in situ	4	31	aged	Alzheimer's	4	aged	9073	31151	644	8429	30507	939396	978976	288.702708748733	355.297291251267	2.23066836743985	3.15034945247722e-76	3834
Cardiomyopathy	4	31	aged	Alzheimer's	4	aged	9073	11457	372	8701	11085	958818	978976	106.181725598993	265.818274401007	3.50342771226848	1.79174413403425e-92	3834
Cholelithiasis	4	31	aged	Alzheimer's	4	aged	9073	15353	440	8633	14913	954990	978976	142.289258367927	297.710741632073	3.09229245444699	3.56347835599913e-92	3834
Diabetes type 2	4	31	aged	Alzheimer's	4	aged	9073	60815	2410	6663	58405	911498	978976	563.624128681398	1846.3758713186	4.27589926932016	0	3834
Giant cell arteritis	4	31	aged	Alzheimer's	4	aged	9073	828	36	9037	792	969111	978976	7.67377749812048	28.3262225018795	4.69130099339176	6.74982624015919e-14	3834
Gout	4	31	aged	Alzheimer's	4	aged	9073	192	8	9065	184	969719	978976	1.77942666623084	6.22057333376916	4.49583011866711	0.000475929340025748	3834
Hepatitis A	4	31	aged	Alzheimer's	4	aged	9073	1131	25	9048	1106	968797	978976	10.481935205766	14.518064794234	2.38505576587114	0.00011383150376247	3834
Hepatitis C	4	31	aged	Alzheimer's	4	aged	9073	18421	1527	7546	16894	953009	978976	170.723013638741	1356.27698636126	8.9443125882912	0	3834
Hypersensitivity angiitis	4	31	aged	Alzheimer's	4	aged	9073	1492	73	9000	1419	968484	978976	13.8276280521688	59.1723719478312	5.27928576937317	1.28919968265384e-29	3834
Keratoderma	4	31	aged	Alzheimer's	4	aged	9073	670	26	9047	644	969259	978976	6.20945763736803	19.790542362632	4.18716118514668	1.97452567084028e-09	3834
Lipid metabolism d.	4	31	aged	Alzheimer's	4	aged	9073	57308	1672	7401	55636	914267	978976	531.121788481025	1140.87821151897	3.14805386685757	0	3834
Parkinson's d.	4	31	aged	Alzheimer's	4	aged	9073	6116	902	8171	5214	964689	978976	56.6821535972281	845.317846402772	15.9132979739872	0	3834
Poliomyelitis	4	31	aged	Alzheimer's	4	aged	9073	3581	144	8929	3437	966466	978976	33.1881608946491	110.811839105351	4.33889664621992	8.41084686850626e-47	3834
Rheumatoid arthritis	4	31	aged	Alzheimer's	4	aged	9073	7333	265	8808	7068	962835	978976	67.96112366391	197.03887633609	3.89928808873896	2.30755209425815e-75	3834
Sjogren's s.	4	31	aged	Alzheimer's	4	aged	9073	348	13	9060	335	969568	978976	3.22521083254339	9.77478916745661	4.03074424432223	2.94707578540462e-05	3834
Spondylolisthesis	4	31	aged	Alzheimer's	4	aged	9073	1024	23	9050	1001	968902	978976	9.49027555323113	13.5097244467689	2.42353342334399	0.00020169870514169	3834
Vitamin deficiency	4	31	aged	Alzheimer's	4	aged	9073	776	108	8965	668	969235	978976	7.19184944268297	100.808150557317	15.0169995716303	1.26607307000158e-88	3834
Carcinoma in situ	4	31	aged	Amyotrophic lateral sclerosis	4	aged	2182	31151	44	2138	31107	945687	978976	69.4312036250123	-25.4312036250123	0.633720830156388	0.00118286289492171	3834
Dermatomyositis-polymyositis	4	31	aged	Amyotrophic lateral sclerosis	4	aged	2182	642	14	2168	628	976166	978976	1.43092782662701	12.569072173373	9.7838617290719	3.93884717661223e-10	3834
Diabetes type 2	4	31	aged	Amyotrophic lateral sclerosis	4	aged	2182	60815	101	2081	60714	916080	978976	135.548093109535	-34.5480931095349	0.745122986852962	0.00160513491161594	3834
Lipid metabolism d.	4	31	aged	Amyotrophic lateral sclerosis	4	aged	2182	57308	74	2108	57234	919560	978976	127.731482692119	-53.7314826921191	0.579340335212172	1.74880342547675e-07	3834
Parkinson's d.	4	31	aged	Amyotrophic lateral sclerosis	4	aged	2182	6116	52	2130	6064	970730	978976	13.6317049651881	38.3682950348119	3.81463655007167	1.26004480586762e-15	3834
Scleroderma	4	31	aged	Amyotrophic lateral sclerosis	4	aged	2182	680	8	2174	672	976122	978976	1.51562448926225	6.48437551073775	5.27835229417156	0.000175391155899365	3834
Aplastic anemia	2	29	adulthood	Anaerobes	2	adulthood	709	5191	47	662	5144	973123	978976	3.75945784166313	43.2405421583369	12.5018026480137	2.33575243882796e-35	3834
Benign neoplasms	2	29	adulthood	Anaerobes	2	adulthood	709	77272	120	589	77152	901115	978976	55.9624015297617	64.0375984702383	2.14429682643591	4.57872877043097e-15	3834
Depression	2	29	adulthood	Anaerobes	2	adulthood	709	27085	39	670	27046	951221	978976	19.615664735397	19.384335264603	1.98820690127434	7.49340741897639e-05	3834
HIV	2	29	adulthood	Anaerobes	2	adulthood	709	6138	26	683	6112	972155	978976	4.44529998692511	21.5547000130749	5.84887410894054	1.70482918157436e-12	3834
Helicobacter pilori	2	29	adulthood	Anaerobes	2	adulthood	709	4718	30	679	4688	973579	978976	3.41689888209721	26.5831011179028	8.77989107526258	8.07807505583242e-19	3834
Hepatitis B	2	29	adulthood	Anaerobes	2	adulthood	709	5757	19	690	5738	972529	978976	4.16936983133396	14.830630168666	4.55704357459723	8.18536444136792e-08	3834
Systemic lupus erythematosus	2	29	adulthood	Anaerobes	2	adulthood	709	3194	12	697	3182	975085	978976	2.31317825973262	9.68682174026738	5.18766763845822	5.45631472989691e-06	3834
Tuberculosis	2	29	adulthood	Anaerobes	2	adulthood	709	66569	179	530	66390	911877	978976	48.2110092586539	130.788990741346	3.71284490311452	2.35587648630371e-53	3834
Virus	2	29	adulthood	Anaerobes	2	adulthood	709	135833	204	505	135629	842638	978976	98.3738079380904	105.62619206191	2.07372271416375	7.29978412767837e-25	3834
Benign neoplasms	2	29	adulthood	Ankylosing spondylitis	2	adulthood	510	77272	94	416	77178	901288	978976	40.2550420030726	53.7449579969274	2.33511121396483	2.42619239459593e-14	3834
Depression	2	29	adulthood	Ankylosing spondylitis	2	adulthood	510	27085	33	477	27052	951414	978976	14.1099986107933	18.8900013892067	2.33876706229843	9.26010460691845e-06	3834
Hepatitis B	2	29	adulthood	Ankylosing spondylitis	2	adulthood	510	5757	16	494	5741	972725	978976	2.9991235740202	13.0008764259798	5.33489187928081	1.04125007684729e-07	3834
Lumbosacral spondylolysis	2	29	adulthood	Ankylosing spondylitis	2	adulthood	510	415	7	503	408	978058	978976	0.21619528977217	6.78380471022783	32.3781337113158	3.32562744786793e-09	3834
Multiple sclerosis	2	29	adulthood	Ankylosing spondylitis	2	adulthood	510	14979	22	488	14957	963509	978976	7.80334757951165	14.1966524204883	2.81930284097082	1.89999963219982e-05	3834
Psoriasis	2	29	adulthood	Ankylosing spondylitis	2	adulthood	510	4577	17	493	4560	973906	978976	2.38439961755957	14.6156003824404	7.12967737236909	6.2178928035444e-10	3834
Systemic lupus erythematosus	2	29	adulthood	Ankylosing spondylitis	2	adulthood	510	3194	78	432	3116	975350	978976	1.6639223024875	76.3360776975125	46.8771888467347	3.13174520941128e-102	3834
Tuberculosis	2	29	adulthood	Ankylosing spondylitis	2	adulthood	510	66569	87	423	66482	911984	978976	34.6792873369725	52.3207126630275	2.50870207206499	3.55435289749244e-15	3834
Virus	2	29	adulthood	Ankylosing spondylitis	2	adulthood	510	135833	110	400	135723	842743	978976	70.7625416762004	39.2374583237996	1.55449475660929	2.48595169524913e-06	3834
Bundle branch block	4	31	aged	Aortic aneurysm	4	aged	2990	11853	275	2715	11578	964408	978976	36.2015718465008	238.798428153499	7.59635524020985	4.22920862696886e-146	3834
Carcinoma in situ	4	31	aged	Aortic aneurysm	4	aged	2990	31151	189	2801	30962	945024	978976	95.1417501552643	93.8582498447357	1.98650959953507	4.03887870679281e-18	3834
Cardiomyopathy	4	31	aged	Aortic aneurysm	4	aged	2990	11457	159	2831	11298	964688	978976	34.9921039943778	124.007896005622	4.54388224342116	3.14397470054867e-54	3834
Cholelithiasis	4	31	aged	Aortic aneurysm	4	aged	2990	15353	128	2862	15225	960761	978976	46.8913129637499	81.1086870362501	2.72971669824969	3.65235089353348e-23	3834
Diabetes type 2	4	31	aged	Aortic aneurysm	4	aged	2990	60815	435	2555	60380	915606	978976	185.741887441572	249.258112558428	2.34195961929609	7.6754880275348e-60	3834
Giant cell arteritis	4	31	aged	Aortic aneurysm	4	aged	2990	828	16	2974	812	975174	978976	2.52888732716635	13.4711126728337	6.32689318662854	1.09597166202883e-08	3834
Gout	4	31	aged	Aortic aneurysm	4	aged	2990	192	6	2984	186	975800	978976	0.586408655574805	5.4135913444252	10.2317725752508	3.20035619344345e-05	3834
Hepatitis C	4	31	aged	Aortic aneurysm	4	aged	2990	18421	186	2804	18235	957751	978976	56.2616346059556	129.738365394044	3.30598286563666	8.21233586352796e-44	3834
Keratoderma	4	31	aged	Aortic aneurysm	4	aged	2990	670	9	2981	661	975325	978976	2.04632187101625	6.95367812898375	4.39813507712275	0.00026930195429597	3834
Lipid metabolism d.	4	31	aged	Aortic aneurysm	4	aged	2990	57308	649	2341	56659	919327	978976	175.030766842088	473.969233157912	3.70791953728641	3.41528925142211e-185	3834
Parkinson's d.	4	31	aged	Aortic aneurysm	4	aged	2990	6116	44	2946	6072	969914	978976	18.6795590494558	25.3204409505442	2.35551598854695	5.05714996140826e-07	3834
Poliomyelitis	4	31	aged	Aortic aneurysm	4	aged	2990	3581	42	2948	3539	972447	978976	10.9371322688197	31.0628677311803	3.84012910950492	5.44341413412636e-13	3834
Rheumatoid arthritis	4	31	aged	Aortic aneurysm	4	aged	2990	7333	46	2944	7287	968699	978976	22.3965347465106	23.6034652534894	2.05388916279411	9.40121916418373e-06	3834
Vitamin deficiency	4	31	aged	Aortic aneurysm	4	aged	2990	776	14	2976	762	975224	978976	2.3700683162815	11.6299316837185	5.90700272385615	2.02365332718639e-07	3834
Benign neoplasms	2	29	adulthood	Aplastic anemia	2	adulthood	5191	77272	655	4536	76617	897168	978976	409.733182427353	245.266817572647	1.59860130468231	8.293895321213e-32	3834
Bipolar disorder	2	29	adulthood	Aplastic anemia	2	adulthood	5191	12373	117	5074	12256	961529	978976	65.6075766923806	51.3924233076194	1.78333061360561	7.33453665309068e-09	3834
Budd-Chiari s.	2	29	adulthood	Aplastic anemia	2	adulthood	5191	152	6	5185	146	973639	978976	0.805976857451051	5.19402314254895	7.44438248385363	0.00017763096654791	3834
Burkitt's lymphoma	2	29	adulthood	Aplastic anemia	2	adulthood	5191	104	27	5164	77	973708	978976	0.55145784983493	26.4485421501651	48.9611309514989	1.49647910495588e-37	3834
Dejerine-Sottas d.	2	29	adulthood	Aplastic anemia	2	adulthood	5191	479	10	5181	469	973316	978976	2.53988759683588	7.46011240316412	3.93718210697896	0.00029605494238312	3834
Depression	2	29	adulthood	Aplastic anemia	2	adulthood	5191	27085	343	4848	26742	947043	978976	143.617652526722	199.382347473278	2.38828579889356	3.37751713728135e-47	3834
Goiter	2	29	adulthood	Aplastic anemia	2	adulthood	5191	10820	84	5107	10736	963049	978976	57.372826300134	26.627173699866	1.4641077565287	0.000835011975499994	3834
HIV	2	29	adulthood	Aplastic anemia	2	adulthood	5191	6138	488	4703	5650	968135	978976	32.5466180989115	455.453381901089	14.993877352078	0	3834
Helicobacter pilori	2	29	adulthood	Aplastic anemia	2	adulthood	5191	4718	121	5070	4597	969188	978976	25.0170974569346	95.9829025430654	4.83669219453992	4.99595428761962e-44	3834
Hepatitis B	2	29	adulthood	Aplastic anemia	2	adulthood	5191	5757	143	5048	5614	968171	978976	30.5263734759586	112.473626524041	4.68447390623133	3.57457759531667e-50	3834
Mineral met. (Fe)	2	29	adulthood	Aplastic anemia	2	adulthood	5191	460	28	5163	432	973353	978976	2.4391404896545	25.5608595103455	11.4794535693047	1.01409289839911e-20	3834
Psoriasis	2	29	adulthood	Aplastic anemia	2	adulthood	5191	4577	79	5112	4498	969287	978976	24.2694478720622	54.7305521279378	3.25512143566071	6.55304454245298e-19	3834
Reiter's s.	2	29	adulthood	Aplastic anemia	2	adulthood	5191	136	5	5186	131	973654	978976	0.721137188245677	4.27886281175432	6.93349348986368	0.00084765754494064	3834
Schizophrenia	2	29	adulthood	Aplastic anemia	2	adulthood	5191	11256	94	5097	11162	962623	978976	59.6847072859805	34.3152927140195	1.57494279982973	3.54530339908768e-05	3834
Systemic lupus erythematosus	2	29	adulthood	Aplastic anemia	2	adulthood	5191	3194	141	5050	3053	970732	978976	16.9361189651227	124.063881034877	8.32540207649505	9.45731558109394e-80	3834
Thrombotic thrombocytopenic purpura	2	29	adulthood	Aplastic anemia	2	adulthood	5191	112	12	5179	100	973685	978976	0.593877684437616	11.4061223155624	20.2061810276027	1.3215186031151e-12	3834
Tuberculosis	2	29	adulthood	Aplastic anemia	2	adulthood	5191	66569	2218	2973	64351	909434	978976	352.980746208283	1865.01925379172	6.28362884895492	0	3834
Virus	2	29	adulthood	Aplastic anemia	2	adulthood	5191	135833	1516	3675	134317	839468	978976	720.251674198346	795.748325801654	2.10481982105399	1.34598311637121e-180	3834
Wegener's granulomatosis	2	29	adulthood	Aplastic anemia	2	adulthood	5191	191	18	5173	173	973612	978976	1.01277355113915	16.9872264488609	17.772975982394	3.50326913193751e-17	3834
Autism	3	14	youth	Attention deficit	3	youth	6964	481	109	6855	372	971640	978976	3.42162014186252	105.578379858137	31.8562539033533	6.51538475144281e-126	3834
Cerebral palsy	3	14	youth	Attention deficit	3	youth	6964	2968	189	6775	2779	969233	978976	21.1130323930311	167.886967606969	8.9518168911816	3.29668015361192e-112	3834
Kawasaki's d.	3	14	youth	Attention deficit	3	youth	6964	495	16	6948	479	971533	978976	3.52120991730134	12.4787900826987	4.54389268909659	8.44843409489631e-07	3834
Neurofibromatosis	3	14	youth	Attention deficit	3	youth	6964	638	33	6931	605	971407	978976	4.53844833785506	28.4615516621449	7.27120758977203	3.40449625316797e-18	3834
Pervasive dev. dis.	3	14	youth	Attention deficit	3	youth	6964	1162	307	6657	855	971157	978976	8.26595136142255	298.734048638577	37.1403104829262	0	3834
Salmonella	3	14	youth	Attention deficit	3	youth	6964	695	17	6947	678	971334	978976	4.94392099499886	12.0560790050011	3.43856627506725	1.54785808032483e-05	3834
Cerebral palsy	3	14	youth	Autism	3	youth	481	2968	40	441	2928	975567	978976	1.45826659693394	38.5417334030661	27.4298266751097	1.75212485628046e-43	3834
Kawasaki's d.	3	14	youth	Autism	3	youth	481	495	5	476	490	978005	978976	0.243208209394306	4.75679179060569	20.5585165585166	5.58268177045188e-06	3834
Leukodystrophy	3	14	youth	Autism	3	youth	481	223	5	476	218	978277	978976	0.109566526656425	4.89043347334358	45.634375320474	1.1277776412997e-07	3834
Bipolar disorder	2	29	adulthood	Benign neoplasms	2	adulthood	77272	12373	1249	76023	11124	890580	978976	976.618891576504	272.381108423496	1.27890214982817	1.32515256436286e-18	3834
Dejerine-Sottas d.	2	29	adulthood	Benign neoplasms	2	adulthood	77272	479	65	77207	414	901290	978976	37.8081669009251	27.1918330990749	1.71920527568369	1.98276232296624e-05	3834
Depression	2	29	adulthood	Benign neoplasms	2	adulthood	77272	27085	3496	73776	23589	878115	978976	2137.85845618279	1358.14154381721	1.63528132084208	2.55598505931313e-181	3834
Goiter	2	29	adulthood	Benign neoplasms	2	adulthood	77272	10820	2733	74539	8087	893617	978976	854.038342104403	1878.9616578956	3.20009051732469	0	3834
Helicobacter pilori	2	29	adulthood	Benign neoplasms	2	adulthood	77272	4718	1383	75889	3335	898369	978976	372.398604255876	1010.60139574412	3.71376257642937	0	3834
Hepatitis B	2	29	adulthood	Benign neoplasms	2	adulthood	77272	5757	1144	76128	4613	897091	978976	454.408385905272	689.591614094728	2.51755917250718	1.76413146693602e-183	3834
Hypertrophic cardiomyopathy	2	29	adulthood	Benign neoplasms	2	adulthood	77272	603	77	77195	526	901178	978976	47.5956673095152	29.4043326904848	1.61779431516882	3.95356872312196e-05	3834
Lumbosacral spondylolysis	2	29	adulthood	Benign neoplasms	2	adulthood	77272	415	68	77204	347	901357	978976	32.756553786814	35.243446213186	2.07592045373751	1.41787263637508e-08	3834
Migraine	2	29	adulthood	Benign neoplasms	2	adulthood	77272	8049	1255	76017	6794	894910	978976	635.319280554375	619.680719445625	1.97538472137174	6.92222740940001e-117	3834
Mineral met. (Fe)	2	29	adulthood	Benign neoplasms	2	adulthood	77272	460	80	77192	380	901324	978976	36.3084692576733	43.6915307423267	2.2033426810769	3.03938056816075e-11	3834
Multiple sclerosis	2	29	adulthood	Benign neoplasms	2	adulthood	77272	14979	1616	75656	13363	888341	978976	1182.31426306671	433.685736933285	1.36681088140507	1.81053553377886e-36	3834
Psoriasis	2	29	adulthood	Benign neoplasms	2	adulthood	77272	4577	790	76482	3787	897917	978976	361.26926911385	428.73073088615	2.18673457041551	7.21259024820454e-95	3834
Reiter's s.	2	29	adulthood	Benign neoplasms	2	adulthood	77272	136	25	77247	111	901593	978976	10.734677867486	14.265322132514	2.32890081180003	7.49272040813896e-05	3834
Schizophrenia	2	29	adulthood	Benign neoplasms	2	adulthood	77272	11256	1064	76208	10192	891512	978976	888.452456444285	175.547543555715	1.19758799954055	1.9804177389848e-09	3834
Systemic lupus erythematosus	2	29	adulthood	Benign neoplasms	2	adulthood	77272	3194	516	76756	2678	899026	978976	252.107066976106	263.892933023894	2.04674944732472	1.78998868694353e-53	3834
Thrombotic thrombocytopenic purpura	2	29	adulthood	Benign neoplasms	2	adulthood	77272	112	20	77252	92	901612	978976	8.84032294969438	11.1596770503056	2.26236078860574	0.000568776272043361	3834
Tuberculosis	2	29	adulthood	Benign neoplasms	2	adulthood	77272	66569	10516	66756	56053	845651	978976	5254.38802176969	5261.61197823031	2.00137484259455	0	3834
Virus	2	29	adulthood	Benign neoplasms	2	adulthood	77272	135833	15412	61860	120421	781283	978976	10721.4963145164	4690.50368548361	1.437485920611	0	3834
Wegener's granulomatosis	2	29	adulthood	Benign neoplasms	2	adulthood	77272	191	39	77233	152	901552	978976	15.0759078874252	23.9240921125748	2.58690888079316	3.72586937351248e-08	3834
Depression	2	29	adulthood	Bipolar disorder	2	adulthood	12373	27085	5569	6804	21516	945087	978976	342.319632963423	5226.68036703658	16.2684212757235	0	3834
Goiter	2	29	adulthood	Bipolar disorder	2	adulthood	12373	10820	217	12156	10603	956000	978976	136.750911156147	80.2490888438532	1.58682672141191	1.24847631739533e-10	3834
HIV	2	29	adulthood	Bipolar disorder	2	adulthood	12373	6138	453	11920	5685	960918	978976	77.5764410976367	375.423558902363	5.8394016738904	3.51413596900658e-194	3834
Helicobacter pilori	2	29	adulthood	Bipolar disorder	2	adulthood	12373	4718	128	12245	4590	962013	978976	59.6294638479391	68.3705361520609	2.14658981885889	7.16113658970487e-15	3834
Hepatitis B	2	29	adulthood	Bipolar disorder	2	adulthood	12373	5757	234	12139	5523	961080	978976	72.7610901595136	161.238909840486	3.21600459101154	2.6631182524583e-52	3834
Migraine	2	29	adulthood	Bipolar disorder	2	adulthood	12373	8049	352	12021	7697	958906	978976	101.72902808649	250.27097191351	3.46017264315873	3.55616785035347e-86	3834
Multiple sclerosis	2	29	adulthood	Bipolar disorder	2	adulthood	12373	14979	299	12074	14680	951923	978976	189.315332551564	109.684667448436	1.57937551053115	7.3926872925857e-14	3834
Psoriasis	2	29	adulthood	Bipolar disorder	2	adulthood	12373	4577	157	12216	4420	962183	978976	57.8474048393423	99.1525951606577	2.71403705034013	1.08289325611634e-27	3834
Schizophrenia	2	29	adulthood	Bipolar disorder	2	adulthood	12373	11256	3178	9195	8078	958525	978976	142.261391494786	3035.73860850521	22.3391600954252	0	3834
Systemic lupus erythematosus	2	29	adulthood	Bipolar disorder	2	adulthood	12373	3194	88	12285	3106	963497	978976	40.3680600954467	47.6319399045533	2.17994126524613	5.5588179862081e-11	3834
Thrombotic thrombocytopenic purpura	2	29	adulthood	Bipolar disorder	2	adulthood	12373	112	7	12366	105	966498	978976	1.41553623377897	5.58446376622103	4.94512244403136	0.000586704529297523	3834
Tuberculosis	2	29	adulthood	Bipolar disorder	2	adulthood	12373	66569	1374	10999	65195	901408	978976	841.346710236002	532.653289763998	1.63309606287589	6.83470933340618e-70	3834
Virus	2	29	adulthood	Bipolar disorder	2	adulthood	12373	135833	2012	10361	133821	832782	978976	1716.75476109731	295.24523890269	1.17197869235206	4.15965874304653e-14	3834
Tuberculosis	2	29	adulthood	Budd-Chiari s.	2	adulthood	152	66569	25	127	66544	912280	978976	10.3357875984702	14.6642124015298	2.41878035532582	5.88962596450355e-05	3834
Virus	2	29	adulthood	Budd-Chiari s.	2	adulthood	152	135833	37	115	135796	843028	978976	21.0900124211421	15.9099875788579	1.75438493165175	0.00056703846274525	3834
Carcinoma in situ	4	31	aged	Bundle branch block	4	aged	11853	31151	977	10876	30174	936949	978976	377.162262404798	599.837737595202	2.59039701843609	2.54952323590082e-155	3834
Cardiomyopathy	4	31	aged	Bundle branch block	4	aged	11853	11457	1794	10059	9663	957460	978976	138.716190182395	1655.28380981761	12.9328811412793	0	3834
Cholelithiasis	4	31	aged	Bundle branch block	4	aged	11853	15353	663	11190	14690	952433	978976	185.887201524859	477.112798475141	3.56667911809591	5.72381904491394e-169	3834
Dermatomyositis-polymyositis	4	31	aged	Bundle branch block	4	aged	11853	642	23	11830	619	966504	978976	7.77304653025202	15.226953469748	2.95894279166939	6.03298094871159e-06	3834
Diabetes type 2	4	31	aged	Bundle branch block	4	aged	11853	60815	2890	8963	57925	909198	978976	736.320599279247	2153.67940072075	3.92492075167923	0	3834
Giant cell arteritis	4	31	aged	Bundle branch block	4	aged	11853	828	55	11798	773	966350	978976	10.0250506651848	44.9749493348152	5.48625656237378	1.2981054217158e-23	3834
Gout	4	31	aged	Bundle branch block	4	aged	11853	192	26	11827	166	966957	978976	2.32464942960808	23.6753505703919	11.1844821282938	1.97402825739942e-19	3834
Hepatitis C	4	31	aged	Bundle branch block	4	aged	11853	18421	1073	10780	17348	949775	978976	223.033162202138	849.966837797862	4.81094376013701	0	3834
Hypersensitivity angiitis	4	31	aged	Bundle branch block	4	aged	11853	1492	37	11816	1455	965668	978976	18.0644632759128	18.9355367240872	2.04822027839243	6.91304510225348e-05	3834
Keratoderma	4	31	aged	Bundle branch block	4	aged	11853	670	29	11824	641	966482	978976	8.1120579054032	20.8879420945968	3.57492517166131	7.628599571762e-09	3834
Lipid metabolism d.	4	31	aged	Bundle branch block	4	aged	11853	57308	2391	9462	54917	912206	978976	693.859424541562	1697.14057545844	3.44594296111169	0	3834
Parkinson's d.	4	31	aged	Bundle branch block	4	aged	11853	6116	351	11502	5765	961358	978976	74.0497703723074	276.950229627693	4.7400552119911	1.89569171135208e-123	3834
Poliomyelitis	4	31	aged	Bundle branch block	4	aged	11853	3581	225	11628	3356	963767	978976	43.3571333720132	181.642866627987	5.18945747795301	6.83128111232673e-87	3834
Reticulosarcoma	4	31	aged	Bundle branch block	4	aged	11853	611	20	11833	591	966532	978976	7.39771250776321	12.6022874922368	2.70353842204761	8.10080917494581e-05	3834
Rheumatoid arthritis	4	31	aged	Bundle branch block	4	aged	11853	7333	241	11612	7092	960031	978976	88.7846576422711	152.215342357729	2.71443294821309	1.16512744322497e-41	3834
Scleroderma	4	31	aged	Bundle branch block	4	aged	11853	680	26	11827	654	966469	978976	8.23313339652862	17.7668666034714	3.15797142445943	4.71629265989665e-07	3834
Spondylolisthesis	4	31	aged	Bundle branch block	4	aged	11853	1024	30	11823	994	966129	978976	12.3981302912431	17.6018697087569	2.41971969121741	1.75415269222961e-05	3834
Vitamin deficiency	4	31	aged	Bundle branch block	4	aged	11853	776	44	11809	732	966391	978976	9.39545811133266	34.6045418886673	4.68311384911906	1.11133678958066e-16	3834
Epilepsy	1	31	neonate	Buphthalmos	1	neonate	311	12099	20	291	12079	966586	978976	3.84359677867486	16.1564032213251	5.20345945520729	3.49334749581295e-09	3834
Hypoosmolality	1	31	neonate	Buphthalmos	1	neonate	311	12942	18	293	12924	965741	978976	4.1114000751806	13.8885999248194	4.378070650108	2.69265695713339e-07	3834
Staphilococcus	1	31	neonate	Buphthalmos	1	neonate	311	23592	19	292	23573	955092	978976	7.49468015559115	11.5053198444089	2.53513153404228	0.000242580629811294	3834
Streptococcus	1	31	neonate	Buphthalmos	1	neonate	311	27682	21	290	27661	951004	978976	8.79398677802112	12.2060132219789	2.38799540300487	0.000389899486829196	3834
HIV	2	29	adulthood	Burkitt's lymphoma	2	adulthood	104	6138	17	87	6121	972751	978976	0.65206092897068	16.3479390710293	26.0711832969897	2.87116338495031e-19	3834
Tuberculosis	2	29	adulthood	Burkitt's lymphoma	2	adulthood	104	66569	40	64	66529	912343	978976	7.07185467263753	32.9281453273625	5.65622483091575	2.44865043006747e-20	3834
Virus	2	29	adulthood	Burkitt's lymphoma	2	adulthood	104	135833	31	73	135802	843070	978976	14.4300084986762	16.5699915013238	2.14830088304134	2.37774719565972e-05	3834
Cystic fibrosis	1	31	neonate	Carbohydrate transport and metabolism	1	neonate	778	1740	12	766	1728	976470	978976	1.38279181512111	10.6172081848789	8.67809591348285	2.59831519284792e-08	3834
Epilepsy	1	31	neonate	Carbohydrate transport and metabolism	1	neonate	778	12099	29	749	12070	966128	978976	9.61517136273004	19.38482863727	3.01606689116418	2.74019567802029e-07	3834
Gram-negative bacteria	1	31	neonate	Carbohydrate transport and metabolism	1	neonate	778	17560	53	725	17507	960691	978976	13.955071421567	39.044928578433	3.79790245416376	4.53048845667381e-16	3834
Hyperosmolality	1	31	neonate	Carbohydrate transport and metabolism	1	neonate	778	2910	13	765	2897	975301	978976	2.31260010459909	10.6873998954009	5.62137828072686	9.42924188980127e-07	3834
Hypoosmolality	1	31	neonate	Carbohydrate transport and metabolism	1	neonate	778	12942	47	731	12895	965303	978976	10.285110155918	36.714889844082	4.56971284580325	2.49121105436059e-17	3834
Mineral met. (Ca)	1	31	neonate	Carbohydrate transport and metabolism	1	neonate	778	3933	17	761	3916	974282	978976	3.12558632693754	13.8744136730625	5.43897951353552	3.35781697437693e-08	3834
Mineral met. (Mg)	1	31	neonate	Carbohydrate transport and metabolism	1	neonate	778	1133	7	771	1126	977072	978976	0.900404095708168	6.09959590429183	7.77428715991623	4.20453870711457e-05	3834
Pneumonia	1	31	neonate	Carbohydrate transport and metabolism	1	neonate	778	13192	26	752	13166	965032	978976	10.4837871408492	15.5162128591508	2.48001982973244	3.2521062607876e-05	3834
Staphilococcus	1	31	neonate	Carbohydrate transport and metabolism	1	neonate	778	23592	58	720	23534	954664	978976	18.7487497139869	39.2512502860131	3.09353961649673	1.06445829701344e-13	3834
Streptococcus	1	31	neonate	Carbohydrate transport and metabolism	1	neonate	778	27682	64	714	27618	950580	978976	21.9991051874612	42.0008948125388	2.90920923622285	8.13494892600378e-14	3834
Cardiomyopathy	4	31	aged	Carcinoma in situ	4	aged	31151	11457	693	30458	10764	937061	978976	364.561549006309	328.438450993691	1.90091358205198	9.59656104874591e-56	3834
Cholelithiasis	4	31	aged	Carcinoma in situ	4	aged	31151	15353	1228	29923	14125	933700	978976	488.532204058118	739.467795941882	2.51365209867293	5.1524999110955e-185	3834
Diabetes type 2	4	31	aged	Carcinoma in situ	4	aged	31151	60815	4203	26948	56612	891213	978976	1935.13228618475	2267.86771381525	2.17194453836875	0	3834
Giant cell arteritis	4	31	aged	Carcinoma in situ	4	aged	31151	828	91	31060	737	947088	978976	26.3469461968424	64.6530538031576	3.45391072347147	4.74922447883314e-24	3834
Gout	4	31	aged	Carcinoma in situ	4	aged	31151	192	26	31125	166	947659	978976	6.10943679926781	19.8905632007322	4.2557114271345	6.65697312903368e-10	3834
Hepatitis A	4	31	aged	Carcinoma in situ	4	aged	31151	1131	71	31080	1060	946765	978976	35.9884011456869	35.0115988543131	1.9728578580799	1.54413010284485e-07	3834
Hepatitis C	4	31	aged	Carcinoma in situ	4	aged	31151	18421	1353	29798	17068	930757	978976	586.155912913085	766.844087086915	2.30825957768786	1.71012514494995e-172	3834
Hypersensitivity angiitis	4	31	aged	Carcinoma in situ	4	aged	31151	1492	184	30967	1308	946517	978976	47.4754151276436	136.524584872356	3.87569017575292	4.15545007553873e-54	3834
Keratoderma	4	31	aged	Carcinoma in situ	4	aged	31151	670	85	31066	585	947240	978976	21.3193888307783	63.6806111692217	3.98698108443369	8.76764690899927e-27	3834
Lipid metabolism d.	4	31	aged	Carcinoma in situ	4	aged	31151	57308	4339	26812	52969	894856	978976	1823.53960464812	2515.46039535188	2.37943831268599	0	3834
Lymphosarcoma	4	31	aged	Carcinoma in situ	4	aged	31151	403	91	31060	312	947513	978976	12.8234532817965	78.1765467182035	7.09637240455181	3.44448726274574e-49	3834
Parkinson's d.	4	31	aged	Carcinoma in situ	4	aged	31151	6116	339	30812	5777	942048	978976	194.611018043343	144.388981956657	1.74193631690729	1.00024796159633e-21	3834
Poliomyelitis	4	31	aged	Carcinoma in situ	4	aged	31151	3581	413	30738	3168	944657	978976	113.94736030301	299.05263969699	3.62448062773674	8.64863289314348e-110	3834
Reticulosarcoma	4	31	aged	Carcinoma in situ	4	aged	31151	611	140	31011	471	947354	978976	19.4420098143366	120.557990185663	7.20090162164014	1.30062015644031e-75	3834
Rheumatoid arthritis	4	31	aged	Carcinoma in situ	4	aged	31151	7333	631	30520	6702	941123	978976	233.335937755369	397.664062244631	2.70425552990275	2.55368663475929e-108	3834
Scleroderma	4	31	aged	Carcinoma in situ	4	aged	31151	680	45	31106	635	947190	978976	21.6375886640735	23.3624113359265	2.07971418158609	5.54607812067831e-06	3834
Sjogren's s.	4	31	aged	Carcinoma in situ	4	aged	31151	348	37	31114	311	947514	978976	11.0733541986729	25.9266458013271	3.34135433005785	2.51095434276254e-10	3834
Vitamin deficiency	4	31	aged	Carcinoma in situ	4	aged	31151	776	71	31080	705	947120	978976	24.6923070637074	46.3076929362926	2.87538948129944	5.73217526830478e-15	3834
Cholelithiasis	4	31	aged	Cardiomyopathy	4	aged	11457	15353	530	10927	14823	952696	978976	179.676847032001	350.323152967999	2.94974009592681	2.48877022553349e-103	3834
Dermatomyositis-polymyositis	4	31	aged	Cardiomyopathy	4	aged	11457	642	18	11439	624	966895	978976	7.51335477069918	10.4866452293008	2.39573406944618	0.000737956262617119	3834
Diabetes type 2	4	31	aged	Cardiomyopathy	4	aged	11457	60815	3281	8176	57534	909985	978976	711.720670373942	2569.27932962606	4.60995463048185	0	3834
Giant cell arteritis	4	31	aged	Cardiomyopathy	4	aged	11457	828	34	11423	794	966725	978976	9.69012110613539	24.3098788938646	3.50872807755443	6.76963047899995e-10	3834
Gout	4	31	aged	Cardiomyopathy	4	aged	11457	192	31	11426	161	967358	978976	2.24698460432125	28.7530153956788	13.7962672020017	1.14900435794279e-25	3834
Hepatitis A	4	31	aged	Cardiomyopathy	4	aged	11457	1131	28	11429	1103	966416	978976	13.2361436848299	14.7638563151701	2.11541976777505	0.000267304365709097	3834
Hepatitis C	4	31	aged	Cardiomyopathy	4	aged	11457	18421	1101	10356	17320	950199	978976	215.581788521884	885.418211478116	5.10711042685424	0	3834
Hypersensitivity angiitis	4	31	aged	Cardiomyopathy	4	aged	11457	1492	64	11393	1428	966091	978976	17.4609428627464	46.5390571372536	3.66532325906332	3.81795116474998e-18	3834
Keratoderma	4	31	aged	Cardiomyopathy	4	aged	11457	670	22	11435	648	966871	978976	7.84104002549603	14.158959974504	2.80575024849567	2.13540198378313e-05	3834
Lipid metabolism d.	4	31	aged	Cardiomyopathy	4	aged	11457	57308	2505	8952	54803	912716	978976	670.678092210636	1834.32190778936	3.73502583294948	0	3834
Lymphosarcoma	4	31	aged	Cardiomyopathy	4	aged	11457	403	16	11441	387	967132	978976	4.71632706011179	11.2836729398882	3.39247041099409	3.00928974553324e-05	3834
Parkinson's d.	4	31	aged	Cardiomyopathy	4	aged	11457	6116	128	11329	5988	961531	978976	71.5758220834832	56.4241779165168	1.78831337557962	1.21652793872609e-09	3834
Poliomyelitis	4	31	aged	Cardiomyopathy	4	aged	11457	3581	234	11223	3347	964172	978976	41.9086034795541	192.091396520446	5.58357904037917	1.38115493001751e-96	3834
Reticulosarcoma	4	31	aged	Cardiomyopathy	4	aged	11457	611	28	11429	583	966936	978976	7.15056038145981	20.8494396185402	3.91577701694531	1.9613753392852e-09	3834
Rheumatoid arthritis	4	31	aged	Cardiomyopathy	4	aged	11457	7333	240	11217	7093	960426	978976	85.8184276223319	154.181572377668	2.7966021593426	1.56642158175606e-43	3834
Scleroderma	4	31	aged	Cardiomyopathy	4	aged	11457	680	37	11420	643	966876	978976	7.95807047363776	29.0419295263622	4.64936822594971	3.55814328576078e-14	3834
Vitamin deficiency	4	31	aged	Cardiomyopathy	4	aged	11457	776	29	11428	747	966772	978976	9.08156277579839	19.9184372242016	3.19328299720425	8.56911700769628e-08	3834
Leukodystrophy	3	14	youth	Cerebral palsy	3	youth	2968	223	24	2944	199	975809	978976	0.676077860948583	23.3239221390514	35.4988698584603	1.90376080515522e-29	3834
Muscular distrophy	3	14	youth	Cerebral palsy	3	youth	2968	746	47	2921	699	975309	978976	2.26167750792665	44.7383224920734	20.7810352427683	3.5981026398112e-45	3834
Neurofibromatosis	3	14	youth	Cerebral palsy	3	youth	2968	638	22	2946	616	975392	978976	1.93424966495604	20.065750335044	11.3739195092481	1.94820823103185e-16	3834
Pervasive dev. dis.	3	14	youth	Cerebral palsy	3	youth	2968	1162	57	2911	1105	974903	978976	3.52288105122087	53.4771189487791	16.1799388543779	2.08987935741578e-48	3834
Salmonella	3	14	youth	Cerebral palsy	3	youth	2968	695	10	2958	685	975323	978976	2.10705880430164	7.89294119569836	4.74595202544164	6.77128951991524e-05	3834
Diabetes type 1	5	15	other	Charcot-Marie-Tooth s.	5	other	247	19372	22	225	19350	959379	978976	4.88764178079953	17.1123582192005	4.50114819920399	6.74719860666759e-09	3834
Diabetes type 2	4	31	aged	Cholelithiasis	4	aged	15353	60815	2897	12456	57918	905705	978976	953.744213341287	1943.25578665871	3.03750204664502	0	3834
Giant cell arteritis	4	31	aged	Cholelithiasis	4	aged	15353	828	36	15317	792	962831	978976	12.9852866668846	23.0147133331154	2.77236852165984	8.16873026796275e-08	3834
Gout	4	31	aged	Cholelithiasis	4	aged	15353	192	13	15340	179	963444	978976	3.01108096623411	9.98891903376589	4.31738639570985	1.30499133875599e-05	3834
Hepatitis A	4	31	aged	Cholelithiasis	4	aged	15353	1131	77	15276	1054	962569	978976	17.7371488167228	59.2628511832772	4.34117122180333	4.69507141083612e-26	3834
Hepatitis C	4	31	aged	Cholelithiasis	4	aged	15353	18421	922	14431	17499	946124	978976	288.89126291145	633.10873708855	3.19151223442367	5.65277246637295e-203	3834
Hypersensitivity angiitis	4	31	aged	Cholelithiasis	4	aged	15353	1492	141	15212	1351	962272	978976	23.3986083417775	117.601391658222	6.02599940733435	2.56132785515497e-63	3834
Keratoderma	4	31	aged	Cholelithiasis	4	aged	15353	670	37	15316	633	962990	978976	10.5074179550878	26.4925820449122	3.52132180885451	9.86288649092815e-11	3834
Lipid metabolism d.	4	31	aged	Cholelithiasis	4	aged	15353	57308	2736	12617	54572	909051	978976	898.744937567417	1837.25506243258	3.04424524204317	0	3834
Parkinson's d.	4	31	aged	Cholelithiasis	4	aged	15353	6116	199	15154	5917	957706	978976	95.9154749452489	103.084525054751	2.07474341459076	1.02574774771702e-20	3834
Poliomyelitis	4	31	aged	Cholelithiasis	4	aged	15353	3581	208	15145	3373	960250	978976	56.1597965629392	151.840203437061	3.70371712025151	2.99834088469942e-56	3834
Reticulosarcoma	4	31	aged	Cholelithiasis	4	aged	15353	611	33	15320	578	963045	978976	9.58213786650541	23.4178621334946	3.4439078689686	1.6877962260257e-09	3834
Rheumatoid arthritis	4	31	aged	Cholelithiasis	4	aged	15353	7333	368	14985	6965	956658	978976	115.001337111431	252.998662888569	3.19996279385366	3.8776059278356e-81	3834
Sjogren's s.	4	31	aged	Cholelithiasis	4	aged	15353	348	15	15338	333	963290	978976	5.45758425129932	9.54241574870068	2.74846879302484	0.000487012111911807	3834
Spondylolisthesis	4	31	aged	Cholelithiasis	4	aged	15353	1024	32	15321	992	962631	978976	16.0590984865819	15.9409015134181	1.99263987494301	0.000338145556480345	3834
Vitamin deficiency	4	31	aged	Cholelithiasis	4	aged	15353	776	57	15296	719	962904	978976	12.1697855718628	44.8302144281372	4.68373084007222	2.94070980754832e-21	3834
Gram-negative bacteria	1	31	neonate	Cystic fibrosis	1	neonate	1740	17560	134	1606	17426	959810	978976	31.210571045664	102.789428954336	4.29341711832011	1.00661575481767e-43	3834
Hypoosmolality	1	31	neonate	Cystic fibrosis	1	neonate	1740	12942	50	1690	12892	964344	978976	23.0026885235185	26.9973114764815	2.17365895942463	7.92623308699179e-07	3834
Ichthyosis congenita	1	31	neonate	Cystic fibrosis	1	neonate	1740	170	8	1732	162	977074	978976	0.302152453175563	7.69784754682444	26.4767004732928	1.11207703819161e-09	3834
Staphilococcus	1	31	neonate	Cystic fibrosis	1	neonate	1740	23592	68	1672	23524	953712	978976	41.9316510312817	26.0683489687183	1.62168668124398	0.000157153350522885	3834
HIV	2	29	adulthood	Dejerine-Sottas d.	2	adulthood	479	6138	12	467	6126	972371	978976	3.00324216323996	8.99675783676004	3.99568178246877	6.62626080874501e-05	3834
Hepatitis B	2	29	adulthood	Dejerine-Sottas d.	2	adulthood	479	5757	12	467	5745	972752	978976	2.81682390579544	9.18317609420456	4.26011721049042	3.62173208630041e-05	3834
Systemic lupus erythematosus	2	29	adulthood	Dejerine-Sottas d.	2	adulthood	479	3194	8	471	3186	975311	978976	1.56278192723826	6.43721807276174	5.11907634748347	0.00021334071088286	3834
Tuberculosis	2	29	adulthood	Dejerine-Sottas d.	2	adulthood	479	66569	64	415	66505	911992	978976	32.5713306557056	31.4286693442944	1.96491818760831	3.86752207454926e-07	3834
Goiter	2	29	adulthood	Depression	2	adulthood	27085	10820	511	26574	10309	941582	978976	299.35330386036	211.64669613964	1.70701306252617	5.98246454772966e-30	3834
HIV	2	29	adulthood	Depression	2	adulthood	27085	6138	1115	25970	5023	946868	978976	169.817983280489	945.182016719511	6.56585350067637	0	3834
Helicobacter pilori	2	29	adulthood	Depression	2	adulthood	27085	4718	376	26709	4342	947549	978976	130.53132048181	245.46867951819	2.88053471467331	8.77135470772937e-72	3834
Hepatitis B	2	29	adulthood	Depression	2	adulthood	27085	5757	534	26551	5223	946668	978976	159.276984318308	374.723015681692	3.35265011630823	6.93900654204109e-127	3834
Lumbosacral spondylolysis	2	29	adulthood	Depression	2	adulthood	27085	415	32	27053	383	951508	978976	11.4816655362338	20.5183344637662	2.78705209614533	2.93788592375982e-07	3834
Migraine	2	29	adulthood	Depression	2	adulthood	27085	8049	922	26163	7127	944764	978976	222.68897807505	699.31102192495	4.14030370056874	9.28109610021664e-286	3834
Multiple sclerosis	2	29	adulthood	Depression	2	adulthood	27085	14979	831	26254	14148	937743	978976	414.418959198183	416.581040801817	2.005217139698	1.86379107292445e-76	3834
Psoriasis	2	29	adulthood	Depression	2	adulthood	27085	4577	338	26747	4239	947652	978976	126.630320865884	211.369679134116	2.66918695055649	4.35070873927398e-57	3834
Schizophrenia	2	29	adulthood	Depression	2	adulthood	27085	11256	3655	23430	7601	944290	978976	311.415969339391	3343.58403066061	11.7367134631964	0	3834
Systemic lupus erythematosus	2	29	adulthood	Depression	2	adulthood	27085	3194	237	26848	2957	948934	978976	88.367324633086	148.632675366914	2.6819868201743	7.4587938168563e-41	3834
Tuberculosis	2	29	adulthood	Depression	2	adulthood	27085	66569	3582	23503	62987	888904	978976	1841.74215200373	1740.25784799627	1.94489765904687	3.20510265770133e-319	3834
Virus	2	29	adulthood	Depression	2	adulthood	27085	135833	5861	21224	129972	821919	978976	3758.04596333312	2102.95403666688	1.55958709850417	3.35112341519687e-271	3834
Diabetes type 2	4	31	aged	Dermatomyositis-polymyositis	4	aged	642	60815	91	551	60724	917610	978976	39.8817029222371	51.1182970777629	2.28174810332035	5.01512193328583e-13	3834
Giant cell arteritis	4	31	aged	Dermatomyositis-polymyositis	4	aged	642	828	8	634	820	977514	978976	0.542991860883208	7.45700813911679	14.7331858473671	1.08285699856916e-07	3834
Hepatitis C	4	31	aged	Dermatomyositis-polymyositis	4	aged	642	18421	31	611	18390	959944	978976	12.0802573301082	18.9197426698918	2.56617050058505	2.8749611502211e-06	3834
Hypersensitivity angiitis	4	31	aged	Dermatomyositis-polymyositis	4	aged	642	1492	40	602	1452	976882	978976	0.978434609224332	39.0215653907757	40.8816282896111	3.65988467561989e-50	3834
Lipid metabolism d.	4	31	aged	Dermatomyositis-polymyositis	4	aged	642	57308	68	574	57240	921094	978976	37.5818569607427	30.4181430392573	1.80938371595186	3.02550965129948e-06	3834
Poliomyelitis	4	31	aged	Dermatomyositis-polymyositis	4	aged	642	3581	11	631	3570	974764	978976	2.34837421959272	8.65162578040728	4.68409161888506	3.33291832369314e-05	3834
Rheumatoid arthritis	4	31	aged	Dermatomyositis-polymyositis	4	aged	642	7333	126	516	7207	971127	978976	4.80888806262871	121.191111937371	26.2014832449903	5.50611099170536e-134	3834
Scleroderma	4	31	aged	Dermatomyositis-polymyositis	4	aged	642	680	48	594	632	977702	978976	0.445935344686693	47.5540646553133	107.638922484882	2.44340944628607e-80	3834
Sjogren's s.	4	31	aged	Dermatomyositis-polymyositis	4	aged	642	348	12	630	336	977998	978976	0.228213970516131	11.7717860294839	52.5822322483618	2.54052360738778e-17	3834
Polyarteritis nodosa	5	15	other	Diabetes type 1	5	other	19372	161	16	19356	145	959459	978976	3.18587176805151	12.8141282319485	5.02217325896504	1.64821610990164e-07	3834
Diphtheria	4	31	aged	Diabetes type 2	4	aged	60815	52	10	60805	42	918119	978976	3.23029369463603	6.76970630536397	3.09569374964426	0.0012123071015461	3834
Giant cell arteritis	4	31	aged	Diabetes type 2	4	aged	60815	828	220	60595	608	917553	978976	51.4362149838198	168.56378501618	4.27714208888047	1.72356856354363e-76	3834
Gout	4	31	aged	Diabetes type 2	4	aged	60815	192	41	60774	151	918010	978976	11.9272382571176	29.0727617428824	3.43750993450081	3.31615807955007e-12	3834
Hepatitis A	4	31	aged	Diabetes type 2	4	aged	60815	1131	194	60621	937	917224	978976	70.2588878583336	123.741112141666	2.76121649393557	3.21989146021668e-37	3834
Hepatitis C	4	31	aged	Diabetes type 2	4	aged	60815	18421	5629	55186	12792	905369	978976	1144.33154132481	4484.66845867519	4.91902896732463	0	3834
Hypersensitivity angiitis	4	31	aged	Diabetes type 2	4	aged	60815	1492	446	60369	1046	917115	978976	92.6845806230183	353.315419376982	4.81201939958107	6.76292556658904e-175	3834
Keratoderma	4	31	aged	Diabetes type 2	4	aged	60815	670	153	60662	517	917644	978976	41.6210918347334	111.378908165267	3.67602081674175	8.50455128495431e-45	3834
Lipid metabolism d.	4	31	aged	Diabetes type 2	4	aged	60815	57308	17392	43423	39916	878245	978976	3560.03213561926	13831.9678643807	4.88534915906727	0	3834
Lymphosarcoma	4	31	aged	Diabetes type 2	4	aged	60815	403	43	60772	360	917801	978976	25.0347761334292	17.9652238665708	1.71761072560907	0.000594243706183788	3834
Parkinson's d.	4	31	aged	Diabetes type 2	4	aged	60815	6116	1070	59745	5046	913115	978976	379.932235315268	690.067764684732	2.8162916976816	1.59039024246808e-204	3834
Poliomyelitis	4	31	aged	Diabetes type 2	4	aged	60815	3581	787	60028	2794	915367	978976	222.455417701762	564.544582298238	3.53778751774481	3.63683582401637e-212	3834
Reticulosarcoma	4	31	aged	Diabetes type 2	4	aged	60815	611	138	60677	473	917688	978976	37.9559509119733	100.044049088027	3.63579351022049	5.12719888841032e-40	3834
Rheumatoid arthritis	4	31	aged	Diabetes type 2	4	aged	60815	7333	1515	59300	5818	912343	978976	455.533531976269	1059.46646802373	3.32577053861959	0	3834
Scleroderma	4	31	aged	Diabetes type 2	4	aged	60815	680	103	60712	577	917584	978976	42.242302160625	60.757697839375	2.43831407692568	1.12558565385477e-16	3834
Sjogren's s.	4	31	aged	Diabetes type 2	4	aged	60815	348	54	60761	294	917867	978976	21.6181193410257	32.3818806589743	2.49790461178192	8.72066198193648e-10	3834
Spondylolisthesis	4	31	aged	Diabetes type 2	4	aged	60815	1024	153	60662	871	917290	978976	63.6119373712941	89.3880626287059	2.40520893282907	2.42124744518314e-23	3834
Vitamin deficiency	4	31	aged	Diabetes type 2	4	aged	60815	776	216	60599	560	917601	978976	48.2059212891838	167.794078710816	4.48077734484591	3.35643773546331e-79	3834
Hepatitis C	4	31	aged	Diphtheria	4	aged	52	18421	7	45	18414	960510	978976	0.978463210538358	6.02153678946164	7.15407582483203	5.31333168332754e-05	3834
Parkinson's d.	4	31	aged	Diphtheria	4	aged	52	6116	6	46	6110	972814	978976	0.324861896512274	5.67513810348773	18.4693867283795	9.44002270380097e-07	3834
Gram-negative bacteria	1	31	neonate	Epilepsy	1	neonate	12099	17560	541	11558	17019	949858	978976	217.021091426143	323.978908573857	2.49284526423144	1.93021338904426e-79	3834
Hyperosmolality	1	31	neonate	Epilepsy	1	neonate	12099	2910	113	11986	2797	964080	978976	35.9642013695943	77.0357986304057	3.14201332705069	2.83686744488631e-25	3834
Hypoosmolality	1	31	neonate	Epilepsy	1	neonate	12099	12942	461	11638	12481	954396	978976	159.948004854052	301.051995145948	2.88218662321328	1.08856878337462e-86	3834
Mineral met. (Ca)	1	31	neonate	Epilepsy	1	neonate	12099	3933	131	11968	3802	963075	978976	48.6072865933384	82.3927134066616	2.69506917956522	4.11881110063564e-23	3834
Mineral met. (Mg)	1	31	neonate	Epilepsy	1	neonate	12099	1133	49	12050	1084	965793	978976	14.0025567531788	34.9974432468212	3.49936092841589	1.52255834019366e-13	3834
Pneumonia	1	31	neonate	Epilepsy	1	neonate	12099	13192	240	11859	12952	953925	978976	163.037712875494	76.9622871245056	1.47205205327726	9.96128424216076e-09	3834
Prader-Willi s.	1	31	neonate	Epilepsy	1	neonate	12099	56	7	12092	49	966828	978976	0.69209459680319	6.30790540319681	10.1142243160592	6.00034161660442e-06	3834
Staphilococcus	1	31	neonate	Epilepsy	1	neonate	12099	23592	415	11684	23177	943700	978976	291.569566567515	123.430433432485	1.42333099056106	3.94492740839266e-12	3834
Streptococcus	1	31	neonate	Epilepsy	1	neonate	12099	27682	529	11570	27153	939724	978976	342.11718979832	186.88281020168	1.54625378605456	8.93437954262551e-22	3834
Tuberous sclerosis	1	31	neonate	Epilepsy	1	neonate	12099	202	48	12051	154	966723	978976	2.49648408132579	45.5035159186742	19.2270402839937	3.05704838144607e-46	3834
Urea cycle met.	1	31	neonate	Epilepsy	1	neonate	12099	74	12	12087	62	966815	978976	0.914553574347073	11.0854464256529	13.1211558694822	1.3637199829003e-10	3834
Hepatitis C	4	31	aged	Giant cell arteritis	4	aged	828	18421	65	763	18356	959792	978976	15.5801449678031	49.4198550321969	4.1719765852195	1.84105721111633e-21	3834
Hypersensitivity angiitis	4	31	aged	Giant cell arteritis	4	aged	828	1492	34	794	1458	976690	978976	1.26190631843886	32.7380936815611	26.9433629923197	1.00681717987087e-36	3834
Lipid metabolism d.	4	31	aged	Giant cell arteritis	4	aged	828	57308	216	612	57092	921056	978976	48.4700585101167	167.529941489883	4.45635938225485	3.98262220113623e-78	3834
Parkinson's d.	4	31	aged	Giant cell arteritis	4	aged	828	6116	23	805	6093	972055	978976	5.17280096754159	17.8271990324584	4.4463338420173	5.87547230028537e-09	3834
Poliomyelitis	4	31	aged	Giant cell arteritis	4	aged	828	3581	12	816	3569	974579	978976	3.02874432059622	8.97125567940379	3.96203797012413	7.37947731276742e-05	3834
Rheumatoid arthritis	4	31	aged	Giant cell arteritis	4	aged	828	7333	108	720	7225	970923	978976	6.20211731441833	101.797882685582	17.4134081193414	4.61713508800668e-95	3834
Sjogren's s.	4	31	aged	Giant cell arteritis	4	aged	828	348	6	822	342	977806	978976	0.294332036740431	5.70566796325957	20.3851407629519	6.64234354223637e-07	3834
Helicobacter pilori	2	29	adulthood	Goiter	2	adulthood	10820	4718	135	10685	4583	963573	978976	52.1450576929363	82.8549423070637	2.58893183693394	3.28889621904839e-22	3834
Hepatitis B	2	29	adulthood	Goiter	2	adulthood	10820	5757	134	10686	5623	962533	978976	63.6284648448992	70.3715351551008	2.10597568755805	7.33011290055322e-15	3834
Migraine	2	29	adulthood	Goiter	2	adulthood	10820	8049	199	10621	7850	960306	978976	88.960485241722	110.039514758278	2.23694822998414	2.87452670465505e-24	3834
Multiple sclerosis	2	29	adulthood	Goiter	2	adulthood	10820	14979	265	10555	14714	953442	978976	165.553374137875	99.4466258621253	1.60069223221814	4.46230137172034e-13	3834
Psoriasis	2	29	adulthood	Goiter	2	adulthood	10820	4577	89	10731	4488	963668	978976	50.586674239205	38.413325760795	1.75935661591733	8.08825501634094e-07	3834
Schizophrenia	2	29	adulthood	Goiter	2	adulthood	10820	11256	171	10649	11085	957071	978976	124.405419540418	46.5945804595823	1.37453818838209	6.33299846484111e-05	3834
Systemic lupus erythematosus	2	29	adulthood	Goiter	2	adulthood	10820	3194	106	10714	3088	965068	978976	35.3012535547347	70.6987464452653	3.00272622998066	2.53170631221508e-22	3834
Tuberculosis	2	29	adulthood	Goiter	2	adulthood	10820	66569	1220	9600	65349	902807	978976	735.744880364789	484.255119635211	1.65818347168806	1.17185925432431e-65	3834
Virus	2	29	adulthood	Goiter	2	adulthood	10820	135833	1872	8948	133961	834195	978976	1501.27588418919	370.724115810807	1.24693936651825	8.92057550627364e-24	3834
Hepatitis C	4	31	aged	Gout	4	aged	192	18421	20	172	18401	960383	978976	3.61278723891086	16.3872127610891	5.5358920073105	9.48526971887974e-10	3834
Lipid metabolism d.	4	31	aged	Gout	4	aged	192	57308	61	131	57247	921537	978976	11.2394338574184	49.7605661425816	5.42731962960378	2.23893779495484e-28	3834
Parkinson's d.	4	31	aged	Gout	4	aged	192	6116	6	186	6110	972674	978976	1.19949007942994	4.80050992057006	5.00212557226946	0.00142163592165902	3834
Poliomyelitis	4	31	aged	Gout	4	aged	192	3581	7	185	3574	975210	978976	0.702317523616514	6.29768247638349	9.9670017685935	8.25806342574246e-06	3834
Rheumatoid arthritis	4	31	aged	Gout	4	aged	192	7333	14	178	7319	971465	978976	1.43817213087961	12.5618278691204	9.73457884449293	3.25818326628643e-10	3834
Hyperosmolality	1	31	neonate	Gram-negative bacteria	1	neonate	17560	2910	631	16929	2279	959137	978976	52.1969895074037	578.803010492596	12.0888197950669	0	3834
Hypoosmolality	1	31	neonate	Gram-negative bacteria	1	neonate	17560	12942	2261	15299	10681	950735	978976	232.142074984474	2028.85792501553	9.7397251237253	0	3834
Ichthyosis congenita	1	31	neonate	Gram-negative bacteria	1	neonate	17560	170	19	17541	151	961265	978976	3.04930866538097	15.950691334619	6.23092054133726	3.42746298550253e-10	3834
Mineral met. (Ca)	1	31	neonate	Gram-negative bacteria	1	neonate	17560	3933	524	17036	3409	958007	978976	70.5466528290786	453.453347170921	7.42770888463773	1.87691152888915e-276	3834
Mineral met. (Mg)	1	31	neonate	Gram-negative bacteria	1	neonate	17560	1133	202	17358	931	960485	978976	20.3227453992743	181.677254600726	9.93960195984214	5.27525913221644e-132	3834
Pneumonia	1	31	neonate	Gram-negative bacteria	1	neonate	17560	13192	1178	16382	12014	949402	978976	236.626352433563	941.373647566437	4.97831280364575	0	3834
Spina bifida occulta	1	31	neonate	Gram-negative bacteria	1	neonate	17560	40	5	17555	35	961381	978976	0.717484391854346	4.28251560814565	6.96879271070615	0.000723844200152498	3834
Staphilococcus	1	31	neonate	Gram-negative bacteria	1	neonate	17560	23592	1980	15580	21612	939804	978976	423.172294315693	1556.82770568431	4.67894525845988	0	3834
Streptococcus	1	31	neonate	Gram-negative bacteria	1	neonate	17560	27682	1883	15677	25799	935617	978976	496.5350733828	1386.4649266172	3.79227994343174	0	3834
Urea cycle met.	1	31	neonate	Gram-negative bacteria	1	neonate	17560	74	11	17549	63	961353	978976	1.32734612493054	9.67265387506946	8.28721295327218	9.10934382751369e-08	3834
Helicobacter pilori	2	29	adulthood	HIV	2	adulthood	6138	4718	107	6031	4611	968227	978976	29.5809948354199	77.4190051645801	3.6171873392128	1.2908682492327e-28	3834
Hepatitis B	2	29	adulthood	HIV	2	adulthood	6138	5757	345	5793	5412	967426	978976	36.0953343085019	308.904665691498	9.55802201612351	1.45951958233006e-213	3834
Migraine	2	29	adulthood	HIV	2	adulthood	6138	8049	96	6042	7953	964885	978976	50.4657540123558	45.5342459876442	1.90228010814018	9.52074523319533e-09	3834
Psoriasis	2	29	adulthood	HIV	2	adulthood	6138	4577	139	5999	4438	968400	978976	28.6969506913346	110.303049308665	4.84372020898975	1.88898193552872e-50	3834
Reiter's s.	2	29	adulthood	HIV	2	adulthood	6138	136	8	6130	128	972710	978976	0.852695060961658	7.14730493903834	9.38201751863991	2.74726119161678e-06	3834
Schizophrenia	2	29	adulthood	HIV	2	adulthood	6138	11256	273	5865	10983	961855	978976	70.5730559278266	202.426944072173	3.86833185003623	5.56720532743482e-77	3834
Thrombotic thrombocytopenic purpura	2	29	adulthood	HIV	2	adulthood	6138	112	7	6131	105	972733	978976	0.702219461968424	6.29778053803158	9.9683936135549	7.74362849075343e-06	3834
Tuberculosis	2	29	adulthood	HIV	2	adulthood	6138	66569	2515	3623	64054	908784	978976	417.375422890857	2097.62457710914	6.0257501090515	0	3834
Virus	2	29	adulthood	HIV	2	adulthood	6138	135833	1976	4162	133857	838981	978976	851.64800158533	1124.35199841467	2.320207405315	9.57332559065106e-295	3834
Hepatitis B	2	29	adulthood	Helicobacter pilori	2	adulthood	4718	5757	147	4571	5610	968648	978976	27.7448333769163	119.255166623084	5.29828375622194	5.60809682824985e-58	3834
Migraine	2	29	adulthood	Helicobacter pilori	2	adulthood	4718	8049	151	4567	7898	966360	978976	38.7907180564181	112.209281943582	3.8926838059657	2.05995904732237e-43	3834
Multiple sclerosis	2	29	adulthood	Helicobacter pilori	2	adulthood	4718	14979	137	4581	14842	959416	978976	72.188615451247	64.811384548753	1.8978061726717	5.0401011795928e-12	3834
Psoriasis	2	29	adulthood	Helicobacter pilori	2	adulthood	4718	4577	63	4655	4514	969744	978976	22.0580341091099	40.9419658908901	2.85610221148317	6.21193953046648e-13	3834
Schizophrenia	2	29	adulthood	Helicobacter pilori	2	adulthood	4718	11256	113	4605	11143	963115	978976	54.2462818291766	58.7537181708234	2.08309207911873	2.11065656061924e-12	3834
Systemic lupus erythematosus	2	29	adulthood	Helicobacter pilori	2	adulthood	4718	3194	55	4663	3139	971119	978976	15.3929125943843	39.6070874056157	3.57307297516035	2.98365013818991e-15	3834
Tuberculosis	2	29	adulthood	Helicobacter pilori	2	adulthood	4718	66569	1054	3664	65515	908743	978976	320.817407168306	733.182592831694	3.28535789034369	1.43247305989103e-258	3834
Virus	2	29	adulthood	Helicobacter pilori	2	adulthood	4718	135833	1273	3445	134560	839698	978976	654.622885545713	618.377114454287	1.94463106638685	1.1819212653248e-123	3834
Wegener's granulomatosis	2	29	adulthood	Helicobacter pilori	2	adulthood	4718	191	6	4712	185	974073	978976	0.920490389958487	5.07950961004151	6.5182646831007	0.00036438215922718	3834
Hepatitis C	4	31	aged	Hepatitis A	4	aged	1131	18421	176	955	18245	959600	978976	21.2815748292093	154.718425170791	8.27006466450205	1.17059203029528e-101	3834
Hypersensitivity angiitis	4	31	aged	Hepatitis A	4	aged	1131	1492	13	1118	1479	976366	978976	1.72369087699801	11.276309123002	7.54195556377307	3.53044429976069e-08	3834
Keratoderma	4	31	aged	Hepatitis A	4	aged	1131	670	21	1110	649	977196	978976	0.774043490340928	20.2259565096591	27.130258521715	2.70435666925093e-23	3834
Lipid metabolism d.	4	31	aged	Hepatitis A	4	aged	1131	57308	159	972	57149	920696	978976	66.207290066355	92.792709933645	2.40154822589242	7.38798827407521e-24	3834
Poliomyelitis	4	31	aged	Hepatitis A	4	aged	1131	3581	23	1108	3558	974287	978976	4.13708916255353	18.8629108374465	5.55946441961714	9.32047007682794e-11	3834
Rheumatoid arthritis	4	31	aged	Hepatitis A	4	aged	1131	7333	40	1091	7293	970552	978976	8.47173270846272	31.5282672915373	4.72158428228532	2.56681233701038e-15	3834
Migraine	2	29	adulthood	Hepatitis B	2	adulthood	5757	8049	126	5631	7923	965296	978976	47.3332267593894	78.6667732406106	2.66197782459455	8.63915951897939e-22	3834
Mineral met. (Fe)	2	29	adulthood	Hepatitis B	2	adulthood	5757	460	16	5741	444	972775	978976	2.70509185107704	13.294908148923	5.91477143137655	2.55976412127516e-08	3834
Multiple sclerosis	2	29	adulthood	Hepatitis B	2	adulthood	5757	14979	194	5563	14785	958434	978976	88.086023559311	105.913976440689	2.20239252677099	4.9430566905549e-23	3834
Psoriasis	2	29	adulthood	Hepatitis B	2	adulthood	5757	4577	124	5633	4453	968766	978976	26.9156639182166	97.0843360817834	4.60698277318274	5.62718993777786e-43	3834
Schizophrenia	2	29	adulthood	Hepatitis B	2	adulthood	5757	11256	210	5547	11046	962173	978976	66.1924214689635	143.807578531037	3.17256863156858	3.65025411841365e-46	3834
Systemic lupus erythematosus	2	29	adulthood	Hepatitis B	2	adulthood	5757	3194	51	5706	3143	970076	978976	18.7827464616089	32.2172535383911	2.71525786200872	4.9750931323576e-10	3834
Tuberculosis	2	29	adulthood	Hepatitis B	2	adulthood	5757	66569	1674	4083	64895	908324	978976	391.46795529206	1282.53204470794	4.27621208165324	0	3834
Virus	2	29	adulthood	Hepatitis B	2	adulthood	5757	135833	1503	4254	134330	838889	978976	798.784220450757	704.215779549243	1.88160952797972	9.16899668159033e-133	3834
Hypersensitivity angiitis	4	31	aged	Hepatitis C	4	aged	18421	1492	101	18320	1391	959164	978976	28.0743675023698	72.9256324976302	3.59758772807524	2.47152725108173e-27	3834
Keratoderma	4	31	aged	Hepatitis C	4	aged	18421	670	77	18344	593	959962	978976	12.6071221357827	64.3928778642173	6.10765876388645	5.48420920672313e-36	3834
Lipid metabolism d.	4	31	aged	Hepatitis C	4	aged	18421	57308	2142	16279	55166	905389	978976	1078.34172441408	1063.65827558592	1.98638330642715	5.59314728486568e-198	3834
Lymphosarcoma	4	31	aged	Hepatitis C	4	aged	18421	403	21	18400	382	960173	978976	7.58308988167228	13.4169101183277	2.76931967412853	3.59787103239554e-05	3834
Parkinson's d.	4	31	aged	Hepatitis C	4	aged	18421	6116	702	17719	5414	955141	978976	115.082326839473	586.917673160527	6.09998093781342	5.92305579809817e-316	3834
Poliomyelitis	4	31	aged	Hepatitis C	4	aged	18421	3581	458	17963	3123	957432	978976	67.3822453257281	390.617754674272	6.79704271928031	1.42052447099402e-225	3834
Reticulosarcoma	4	31	aged	Hepatitis C	4	aged	18421	611	46	18375	565	959990	978976	11.4969427238257	34.5030572761743	4.00106368318873	5.36241933748219e-15	3834
Rheumatoid arthritis	4	31	aged	Hepatitis C	4	aged	18421	7333	537	17884	6796	953759	978976	137.982129286111	399.017870713889	3.89180832893592	8.28427468501058e-153	3834
Scleroderma	4	31	aged	Hepatitis C	4	aged	18421	680	58	18363	622	959933	978976	12.7952881378093	45.2047118621907	4.53291863186836	4.93126230698622e-21	3834
Sjogren's s.	4	31	aged	Hepatitis C	4	aged	18421	348	20	18401	328	960227	978976	6.54817687052594	13.4518231294741	3.05428524541269	1.37307331742579e-05	3834
Spondylolisthesis	4	31	aged	Hepatitis C	4	aged	18421	1024	40	18381	984	959571	978976	19.2681986075246	20.7318013924754	2.07595950274144	2.44726489287903e-05	3834
Vitamin deficiency	4	31	aged	Hepatitis C	4	aged	18421	776	70	18351	706	959849	978976	14.6016817572647	55.3983182427353	4.79396833622765	1.84794059703091e-26	3834
Hypoosmolality	1	31	neonate	Hyperosmolality	1	neonate	2910	12942	366	2544	12576	963490	978976	38.4700135651947	327.529986434805	9.51390358570434	1.88883309212349e-228	3834
Mineral met. (Ca)	1	31	neonate	Hyperosmolality	1	neonate	2910	3933	134	2776	3799	972267	978976	11.690817752427	122.309182247573	11.4619869061068	6.18227710802245e-93	3834
Mineral met. (Mg)	1	31	neonate	Hyperosmolality	1	neonate	2910	1133	30	2880	1103	974963	978976	3.36783537083647	26.6321646291635	8.90779883713524	6.30383019433288e-19	3834
Pneumonia	1	31	neonate	Hyperosmolality	1	neonate	2910	13192	211	2699	12981	963085	978976	39.2131369921224	171.786863007878	5.38084979129286	1.45382731159533e-84	3834
Staphilococcus	1	31	neonate	Hyperosmolality	1	neonate	2910	23592	353	2557	23239	952827	978976	70.1270715523159	282.872928447684	5.03371939232706	2.71275684995936e-134	3834
Streptococcus	1	31	neonate	Hyperosmolality	1	neonate	2910	27682	274	2636	27408	948658	978976	82.2845708168535	191.715429183146	3.32990738457956	2.97717950712303e-65	3834
Urea cycle met.	1	31	neonate	Hyperosmolality	1	neonate	2910	74	5	2905	69	975997	978976	0.219964534370608	4.78003546562939	22.7309371226897	3.14169016328141e-06	3834
Keratoderma	4	31	aged	Hypersensitivity angiitis	4	aged	1492	670	12	1480	658	976826	978976	1.02110776975125	10.9788922302487	11.7519426993718	9.29405110517672e-10	3834
Lipid metabolism d.	4	31	aged	Hypersensitivity angiitis	4	aged	1492	57308	613	879	56695	920789	978976	87.3397672670219	525.660232732978	7.01856690464825	0	3834
Parkinson's d.	4	31	aged	Hypersensitivity angiitis	4	aged	1492	6116	22	1470	6094	971390	978976	9.32103749223679	12.6789625077632	2.36025228074913	0.000348930481472108	3834
Poliomyelitis	4	31	aged	Hypersensitivity angiitis	4	aged	1492	3581	35	1457	3546	973938	978976	5.45759242310332	29.5424075768967	6.41308424788858	2.01871132151184e-17	3834
Rheumatoid arthritis	4	31	aged	Hypersensitivity angiitis	4	aged	1492	7333	404	1088	6929	970555	978976	11.1757959337103	392.82420406629	36.1495505462288	0	3834
Scleroderma	4	31	aged	Hypersensitivity angiitis	4	aged	1492	680	47	1445	633	976851	978976	1.03634818422515	45.9636518157749	45.3515533827472	7.83840874322582e-61	3834
Sjogren's s.	4	31	aged	Hypersensitivity angiitis	4	aged	1492	348	31	1461	317	977167	978976	0.530366423691694	30.4696335763083	58.4501556192413	4.10712469126724e-44	3834
Spondylolisthesis	4	31	aged	Hypersensitivity angiitis	4	aged	1492	1024	12	1480	1012	976472	978976	1.56061844212728	10.4393815578727	7.68925938337802	9.5627258169961e-08	3834
Vitamin deficiency	4	31	aged	Hypersensitivity angiitis	4	aged	1492	776	13	1479	763	976721	978976	1.18265616317458	11.8173438368254	10.9922058539012	4.19017040396474e-10	3834
Ichthyosis congenita	1	31	neonate	Hypoosmolality	1	neonate	12942	170	11	12931	159	965875	978976	2.24738910861962	8.75261089138038	4.89456852745734	1.93630347749807e-05	3834
Mineral met. (Ca)	1	31	neonate	Hypoosmolality	1	neonate	12942	3933	456	12486	3477	962557	978976	51.9940080247115	404.005991975288	8.77024136672198	3.25579567898482e-269	3834
Mineral met. (Mg)	1	31	neonate	Hypoosmolality	1	neonate	12942	1133	199	12743	934	965100	978976	14.9781874121531	184.021812587847	13.28598678359	2.17876752069968e-153	3834
Pneumonia	1	31	neonate	Hypoosmolality	1	neonate	12942	13192	1071	11871	12121	953913	978976	174.397394828882	896.602605171118	6.14114678175588	0	3834
Staphilococcus	1	31	neonate	Hypoosmolality	1	neonate	12942	23592	1432	11510	22160	943874	978976	311.884728532671	1120.11527146733	4.59143994236959	0	3834
Streptococcus	1	31	neonate	Hypoosmolality	1	neonate	12942	27682	1151	11791	26531	939503	978976	365.954266498872	785.045733501128	3.14520175160616	2.72826192891134e-250	3834
Urea cycle met.	1	31	neonate	Hypoosmolality	1	neonate	12942	74	8	12934	66	965968	978976	0.978275259046187	7.02172474095381	8.17765749059212	6.45882683555298e-06	3834
Staphilococcus	1	31	neonate	Ichthyosis congenita	1	neonate	170	23592	18	152	23574	955232	978976	4.09677050305625	13.9032294969437	4.3937047453773	1.97129016947618e-07	3834
Pervasive dev. dis.	3	14	youth	Kawasaki's d.	3	youth	495	1162	6	489	1156	977325	978976	0.587542493380839	5.41245750661916	10.2120273300996	3.34290776301464e-05	3834
Lipid metabolism d.	4	31	aged	Keratoderma	4	aged	670	57308	151	519	57157	921149	978976	39.2209410649495	111.779058935051	3.84998411307739	1.51389032057424e-46	3834
Rheumatoid arthritis	4	31	aged	Keratoderma	4	aged	670	7333	35	635	7298	971008	978976	5.01862149838198	29.981378501618	6.97402663486061	1.19099354469718e-18	3834
Scleroderma	4	31	aged	Keratoderma	4	aged	670	680	11	659	669	977637	978976	0.46538423822443	10.5346157617756	23.6363827919227	3.12261027808431e-12	3834
Muscular distrophy	3	14	youth	Leukodystrophy	3	youth	223	746	5	218	741	978012	978976	0.169930621383977	4.83006937861602	29.4237728272761	9.70768700353659e-07	3834
Pervasive dev. dis.	3	14	youth	Leukodystrophy	3	youth	223	1162	6	217	1156	977597	978976	0.264690860654398	5.7353091393456	22.6679530421494	3.53845697461761e-07	3834
Parkinson's d.	4	31	aged	Lipid metabolism d.	4	aged	57308	6116	736	56572	5380	916288	978976	358.022799333181	377.977200666819	2.05573500171163	1.85206334969339e-74	3834
Poliomyelitis	4	31	aged	Lipid metabolism d.	4	aged	57308	3581	673	56635	2908	918760	978976	209.627149184454	463.372850815546	3.21046201609992	2.03606424264127e-157	3834
Reticulosarcoma	4	31	aged	Lipid metabolism d.	4	aged	57308	611	124	57184	487	921181	978976	35.7671567025136	88.2328432974864	3.46686769181419	9.05909117126554e-34	3834
Rheumatoid arthritis	4	31	aged	Lipid metabolism d.	4	aged	57308	7333	1463	55845	5870	915798	978976	429.264419148171	1033.73558085183	3.40815575375002	0	3834
Scleroderma	4	31	aged	Lipid metabolism d.	4	aged	57308	680	82	57226	598	921070	978976	39.8063282450234	42.1936717549766	2.05997396934624	1.22788588306666e-09	3834
Sjogren's s.	4	31	aged	Lipid metabolism d.	4	aged	57308	348	66	57242	282	921386	978976	20.3714738665708	45.6285261334292	3.23982449342091	3.40201842286345e-17	3834
Spondylolisthesis	4	31	aged	Lipid metabolism d.	4	aged	57308	1024	140	57168	884	920784	978976	59.9436472395646	80.0563527604354	2.33552688978851	4.21402868136931e-20	3834
Vitamin deficiency	4	31	aged	Lipid metabolism d.	4	aged	57308	776	245	57063	531	921137	978976	45.4260451737326	199.573954826267	5.39338168363532	4.63026994670176e-108	3834
Migraine	2	29	adulthood	Lumbosacral spondylolysis	2	adulthood	415	8049	14	401	8035	970526	978976	3.41207036740431	10.5879296325957	4.10308067903369	1.23492887534142e-05	3834
Tuberculosis	2	29	adulthood	Lumbosacral spondylolysis	2	adulthood	415	66569	48	367	66521	912040	978976	28.2194200879286	19.7805799120714	1.70095628650189	0.000391835653054219	3834
Poliomyelitis	4	31	aged	Lymphosarcoma	4	aged	403	3581	10	393	3571	975002	978976	1.47413521884091	8.52586478115909	6.78363821187505	3.21765911913323e-06	3834
Reticulosarcoma	4	31	aged	Lymphosarcoma	4	aged	403	611	58	345	553	978020	978976	0.251520977020887	57.7484790229791	230.597068630119	4.9350172786174e-117	3834
Multiple sclerosis	2	29	adulthood	Migraine	2	adulthood	8049	14979	365	7684	14614	956313	978976	123.155185622528	241.844814377472	2.96374040731609	6.62382007138541e-72	3834
Schizophrenia	2	29	adulthood	Migraine	2	adulthood	8049	11256	174	7875	11082	959845	978976	92.5452145915732	81.4547854084268	1.88016204584871	2.15211652658375e-14	3834
Systemic lupus erythematosus	2	29	adulthood	Migraine	2	adulthood	8049	3194	104	7945	3090	967837	978976	26.2606090445527	77.7393909554473	3.96030418881595	5.45199115728132e-31	3834
Tuberculosis	2	29	adulthood	Migraine	2	adulthood	8049	66569	866	7183	65703	905224	978976	547.320752500572	318.679247499428	1.58225317794632	1.82399983735734e-39	3834
Virus	2	29	adulthood	Migraine	2	adulthood	8049	135833	2162	5887	133671	837256	978976	1116.7994077485	1045.2005922515	1.93588927877267	1.08610105154326e-206	3834
Pneumonia	1	31	neonate	Mineral met. (Ca)	1	neonate	3933	13192	230	3703	12962	962081	978976	52.9983738110025	177.001626188997	4.33975579741754	3.07762876947728e-74	3834
Staphilococcus	1	31	neonate	Mineral met. (Ca)	1	neonate	3933	23592	416	3517	23176	951867	978976	94.7799905207074	321.220009479293	4.38911206589658	5.07505748507656e-137	3834
Streptococcus	1	31	neonate	Mineral met. (Ca)	1	neonate	3933	27682	310	3623	27372	947671	978976	111.211414784428	198.788585215572	2.78748364635864	1.83553445162602e-56	3834
Systemic lupus erythematosus	2	29	adulthood	Mineral met. (Fe)	2	adulthood	460	3194	8	452	3186	975330	978976	1.50079266498872	6.49920733501128	5.33051645748823	0.000162502835271403	3834
Tuberculosis	2	29	adulthood	Mineral met. (Fe)	2	adulthood	460	66569	87	373	66482	912034	978976	31.2793572058968	55.7206427941032	2.78138707989814	5.344138900667e-18	3834
Virus	2	29	adulthood	Mineral met. (Fe)	2	adulthood	460	135833	102	358	135731	842785	978976	63.8250375902984	38.1749624097016	1.59811891776315	1.40288771808239e-06	3834
Mineral met. (Ca)	1	31	neonate	Mineral met. (Mg)	1	neonate	1133	3933	214	919	3719	974124	978976	4.55178574347073	209.448214256529	47.0145151948267	1.28036998143767e-280	3834
Pneumonia	1	31	neonate	Mineral met. (Mg)	1	neonate	1133	13192	81	1052	13111	964732	978976	15.267520347792	65.732479652208	5.30538018976437	4.60418510376073e-33	3834
Staphilococcus	1	31	neonate	Mineral met. (Mg)	1	neonate	1133	23592	145	988	23447	954396	978976	27.303770470369	117.696229529631	5.31062184826666	4.41665374819695e-59	3834
Streptococcus	1	31	neonate	Mineral met. (Mg)	1	neonate	1133	27682	108	1025	27574	950269	978976	32.037257297421	75.962742702579	3.37107508914922	3.33835118300416e-27	3834
Psoriasis	2	29	adulthood	Multiple sclerosis	2	adulthood	14979	4577	105	14874	4472	959525	978976	70.031219355735	34.968780644265	1.49933131203436	8.13523867252631e-05	3834
Schizophrenia	2	29	adulthood	Multiple sclerosis	2	adulthood	14979	11256	234	14745	11022	952975	978976	172.224471284281	61.7755287157193	1.35869193416626	5.94388762665173e-06	3834
Systemic lupus erythematosus	2	29	adulthood	Multiple sclerosis	2	adulthood	14979	3194	117	14862	3077	960920	978976	48.8703768018828	68.1296231981172	2.3940883548803	5.15218212945781e-17	3834
Tuberculosis	2	29	adulthood	Multiple sclerosis	2	adulthood	14979	66569	1660	13319	64909	899088	978976	1018.55106866767	641.448931332331	1.62976609721827	1.24035859017801e-83	3834
Virus	2	29	adulthood	Multiple sclerosis	2	adulthood	14979	135833	3267	11712	132566	831431	978976	2078.33747405452	1188.66252594548	1.57192950653321	4.76269665471802e-155	3834
Pervasive dev. dis.	3	14	youth	Neurofibromatosis	3	youth	638	1162	8	630	1154	977184	978976	0.757276991468637	7.24272300853136	10.5641662035513	1.29781652355886e-06	3834
Poliomyelitis	4	31	aged	Parkinson's d.	4	aged	6116	3581	61	6055	3520	969340	978976	22.371739450201	38.628260549799	2.72665431920413	9.10554974119419e-12	3834
Rheumatoid arthritis	4	31	aged	Parkinson's d.	4	aged	6116	7333	111	6005	7222	965638	978976	45.8117747523943	65.1882252476057	2.42295786618043	1.59704860891312e-16	3834
Spondylolisthesis	4	31	aged	Parkinson's d.	4	aged	6116	1024	27	6089	997	971863	978976	6.39728042362632	20.6027195763737	4.22054345160235	9.02319043411358e-10	3834
Vitamin deficiency	4	31	aged	Parkinson's d.	4	aged	6116	776	46	6070	730	972130	978976	4.84793907102932	41.1520609289707	9.48856809585134	1.59383407103432e-29	3834
Streptococcus	1	31	neonate	Pertussis	1	neonate	425	27682	28	397	27654	950897	978976	12.017506047135	15.982493952865	2.32993433830436	4.7020023209188e-05	3834
Staphilococcus	1	31	neonate	Pneumonia	1	neonate	13192	23592	3755	9437	19837	945947	978976	317.909391037165	3437.09060896283	11.8115416085995	0	3834
Streptococcus	1	31	neonate	Pneumonia	1	neonate	13192	27682	1800	11392	25882	939902	978976	373.023387703069	1426.97661229693	4.82543470285788	0	3834
Reticulosarcoma	4	31	aged	Poliomyelitis	4	aged	3581	611	30	3551	581	974814	978976	2.2349792027588	27.7650207972412	13.4229436958379	6.32357801358822e-24	3834
Rheumatoid arthritis	4	31	aged	Poliomyelitis	4	aged	3581	7333	116	3465	7217	968178	978976	26.8234083368745	89.1765916631255	4.32458092361564	8.26587480934784e-38	3834
Scleroderma	4	31	aged	Poliomyelitis	4	aged	3581	680	15	3566	665	974730	978976	2.48737456280849	12.5126254371915	6.03045485158598	5.70032971718168e-08	3834
Vitamin deficiency	4	31	aged	Poliomyelitis	4	aged	3581	776	20	3561	756	974639	978976	2.83853332461674	17.1614666753833	7.04589226645785	2.56664029536645e-11	3834
Takayasu's arteritis	5	15	other	Polyarteritis nodosa	5	other	161	74	7	154	67	978748	978976	0.0121698591180989	6.9878301408819	575.191539365452	5.08307705914843e-18	3834
Reiter's s.	2	29	adulthood	Psoriasis	2	adulthood	4577	136	5	4572	131	974268	978976	0.635839898015886	4.36416010198411	7.8636147489365	0.000483201558091454	3834
Schizophrenia	2	29	adulthood	Psoriasis	2	adulthood	4577	11256	139	4438	11117	963282	978976	52.6251021475501	86.3748978524499	2.64132503933716	1.279809157496e-23	3834
Systemic lupus erythematosus	2	29	adulthood	Psoriasis	2	adulthood	4577	3194	54	4523	3140	971259	978976	14.9328870166378	39.0671129833622	3.61617950633623	3.28683176514447e-15	3834
Tuberculosis	2	29	adulthood	Psoriasis	2	adulthood	4577	66569	922	3655	65647	908752	978976	311.229604198673	610.770395801327	2.96244312096815	2.67319048584562e-193	3834
Virus	2	29	adulthood	Psoriasis	2	adulthood	4577	135833	992	3585	134841	839558	978976	635.059124023469	356.940875976531	1.56205928310281	1.16895758955662e-46	3834
Systemic lupus erythematosus	2	29	adulthood	Reiter's s.	2	adulthood	136	3194	7	129	3187	975653	978976	0.443712613996666	6.55628738600333	15.775977015728	3.95303211662323e-07	3834
Tuberculosis	2	29	adulthood	Reiter's s.	2	adulthood	136	66569	25	111	66544	912296	978976	9.247809956526	15.752190043474	2.70334275007003	5.03193908306051e-06	3834
Scleroderma	4	31	aged	Rheumatoid arthritis	4	aged	7333	680	136	7197	544	971099	978976	5.0935262968653	130.906473703135	26.7005591163235	1.04852296965725e-145	3834
Sjogren's s.	4	31	aged	Rheumatoid arthritis	4	aged	7333	348	92	7241	256	971387	978976	2.6066869872193	89.3933130127807	35.2938425100827	2.33417272165301e-111	3834
Spondylolisthesis	4	31	aged	Rheumatoid arthritis	4	aged	7333	1024	49	7284	975	970668	978976	7.67025136469127	41.3297486353087	6.38831736669849	7.94028498184283e-24	3834
Vitamin deficiency	4	31	aged	Rheumatoid arthritis	4	aged	7333	776	30	7303	746	970897	978976	5.8126123623051	24.1873876376949	5.16119055083572	7.84156888420231e-13	3834
Typhoid	3	14	youth	Salmonella	3	youth	695	54	11	684	43	978238	978976	0.0383359755499624	10.96166402445	286.936743938183	1.98551794900067e-24	3834
Tuberculosis	2	29	adulthood	Schizophrenia	2	adulthood	11256	66569	1277	9979	65292	902428	978976	765.39227110777	511.60772889223	1.66842552270847	3.16817729125117e-70	3834
Sjogren's s.	4	31	aged	Scleroderma	4	aged	680	348	48	632	300	977996	978976	0.24172196254045	47.7582780374595	198.575253549696	1.02094384030214e-93	3834
Streptococcus	1	31	neonate	Staphilococcus	1	neonate	23592	27682	2637	20955	25045	930339	978976	667.098829797666	1969.90117020233	3.9529375292111	0	3834
Thrombotic thrombocytopenic purpura	2	29	adulthood	Systemic lupus erythematosus	2	adulthood	3194	112	10	3184	102	975680	978976	0.365410387997254	9.63458961200275	27.366490741569	5.64004513352848e-12	3834
Tuberculosis	2	29	adulthood	Systemic lupus erythematosus	2	adulthood	3194	66569	612	2582	65957	909825	978976	217.187536773118	394.812463226882	2.8178412495157	1.17941699324178e-118	3834
Virus	2	29	adulthood	Systemic lupus erythematosus	2	adulthood	3194	135833	750	2444	135083	840699	978976	443.16776100742	306.83223899258	1.69236137189917	5.67752641115862e-48	3834
Wegener's granulomatosis	2	29	adulthood	Systemic lupus erythematosus	2	adulthood	3194	191	19	3175	172	975610	978976	0.623155215245318	18.3768447847547	30.4899959675701	2.27312860448769e-22	3834
Tuberculosis	2	29	adulthood	Thrombotic thrombocytopenic purpura	2	adulthood	112	66569	27	85	66542	912322	978976	7.61584349360965	19.3841565063904	3.54524092080612	6.20170343873755e-09	3834
Virus	2	29	adulthood	Thrombotic thrombocytopenic purpura	2	adulthood	112	135833	30	82	135803	843061	978976	15.5400091524205	14.4599908475795	1.93050079351641	0.000298159699807875	3834
Wegener's granulomatosis	2	29	adulthood	Thrombotic thrombocytopenic purpura	2	adulthood	112	191	7	105	184	978680	978976	0.0218514039159285	6.97814859608407	320.34554973822	3.42832138139998e-16	3834
Virus	2	29	adulthood	Tuberculosis	2	adulthood	66569	135833	14878	51691	120955	791452	978976	9236.45418988821	5641.54581011179	1.61079129437874	0	3834
Wegener's granulomatosis	2	29	adulthood	Tuberculosis	2	adulthood	66569	191	44	66525	147	912260	978976	12.9877331007093	31.0122668992907	3.3878121500354	7.12815302396162e-13	3834
Wegener's granulomatosis	2	29	adulthood	Virus	2	adulthood	135833	191	58	135775	133	843010	978976	26.5012656081457	31.4987343918543	2.18857472158509	5.58108857289553e-09	3834
