# Supplementary material for: Constraints on Biological Mechanism from Disease Comorbidity Using Electronic Medical Records and Database of Genetic Variants
Source: PLoS Comput Biol. 2016 Apr 26;12(4):e1004885. doi: 10.1371/journal.pcbi.1004885 (PMC4846031; doi:10.1371/journal.pcbi.1004885)
Supplement: S4 File — (CSV) [file pcbi.1004885.s005.csv]

disease2	cluster2_id	cluster_n	cluster2_name	disease1	cluster1_id	cluster1_name	d1	d2	d1_and_d2	d1_not_d2	d2_not_d1	not_d1_d2	d_total	exp_d1_and_d2	obs_min_exp	obs_div_exp	stat_pvalue	stride_n
AA metabolism (branched)	1	31	neonate	AA metabolism (aromatic)	1	neonate	134	84	6	128	78	277078	277290	0.0405928810992102	5.95940711890079	147.809168443497	4.48115866441488e-12	2932
Acidosis	1	31	neonate	AA metabolism (aromatic)	1	neonate	134	7224	12	122	7212	269944	277290	3.49098777453208	8.50901222546792	3.43742252194179	0.000216819253727201	2932
Mineral met. (Ca)	1	31	neonate	AA metabolism (aromatic)	1	neonate	134	8025	18	116	8007	269149	277290	3.87806989072812	14.1219301092719	4.64148416794532	7.43065243940243e-08	2932
Mineral met. (Mg)	1	31	neonate	AA metabolism (aromatic)	1	neonate	134	5389	11	123	5378	271778	277290	2.60422662194814	8.39577337805186	4.22390275381305	6.81746744138365e-05	2932
Urea cycle met.	1	31	neonate	AA metabolism (aromatic)	1	neonate	134	346	5	129	341	276815	277290	0.167204010241985	4.83279598975802	29.9035889914589	8.59678139736287e-07	2932
AA metabolism (straight-chain)	1	31	neonate	AA metabolism (branched)	1	neonate	84	122	16	68	106	277100	277290	0.0369576977171914	15.9630423022828	432.927400468384	4.39710416266688e-38	2932
Acidosis	1	31	neonate	AA metabolism (branched)	1	neonate	84	7224	41	43	7183	270023	277290	2.18838039597533	38.8116196040247	18.7353168011391	5.47045507257161e-42	2932
Alkalosis	1	31	neonate	AA metabolism (branched)	1	neonate	84	1974	10	74	1964	275242	277290	0.597987666342097	9.4020123336579	16.7227529309596	5.59936465394112e-10	2932
Cystic fibrosis	1	31	neonate	AA metabolism (branched)	1	neonate	84	988	6	78	982	276224	277290	0.29929676511955	5.70070323488045	20.046992481203	6.46624122063475e-07	2932
Gram-negative bacteria	1	31	neonate	AA metabolism (branched)	1	neonate	84	7265	9	75	7256	269950	277290	2.2008006058639	6.7991993941361	4.08942090256612	0.000363057353169531	2932
Hyperosmolality	1	31	neonate	AA metabolism (branched)	1	neonate	84	2567	7	77	2560	274646	277290	0.777626311803527	6.22237368819647	9.00175301908843	1.40625925394025e-05	2932
Hypoosmolality	1	31	neonate	AA metabolism (branched)	1	neonate	84	12588	18	66	12570	264636	277290	3.81330736773775	14.1866926322623	4.72031186163693	3.52225799971033e-08	2932
Mineral met. (Ca)	1	31	neonate	AA metabolism (branched)	1	neonate	84	8025	21	63	8004	269202	277290	2.43102888672509	18.5689711132749	8.63831775700934	2.70629317630536e-14	2932
Mineral met. (Mg)	1	31	neonate	AA metabolism (branched)	1	neonate	84	5389	24	60	5365	271841	277290	1.63250027047495	22.367499729525	14.7013758184662	1.67204660437171e-21	2932
Mitochondrial d.	1	31	neonate	AA metabolism (branched)	1	neonate	84	195	6	78	189	277017	277290	0.0590717299578059	5.94092827004219	101.571428571429	4.34661313085259e-11	2932
Streptococcus	1	31	neonate	AA metabolism (branched)	1	neonate	84	6933	8	76	6925	270281	277290	2.10022719896138	5.89977280103862	3.80911170179885	0.00122825146257388	2932
Urea cycle met.	1	31	neonate	AA metabolism (branched)	1	neonate	84	346	20	64	326	276880	277290	0.104814454181543	19.8951855458185	190.813377374071	4.78343350888771e-40	2932
Acidosis	1	31	neonate	AA metabolism (straight-chain)	1	neonate	122	7224	28	94	7196	269972	277290	3.17836200367846	24.8216379963215	8.80956919557758	1.15040597562393e-18	2932
Carbohydrate transport and metabolism	1	31	neonate	AA metabolism (straight-chain)	1	neonate	122	1231	7	115	1224	275944	277290	0.541606260593602	6.4583937394064	12.9245182511886	1.43624261674224e-06	2932
Epilepsy	1	31	neonate	AA metabolism (straight-chain)	1	neonate	122	12095	22	100	12073	265095	277290	5.32146849868369	16.6785315013163	4.13419716859019	1.58251920704474e-08	2932
Hyperosmolality	1	31	neonate	AA metabolism (straight-chain)	1	neonate	122	2567	9	113	2558	274610	277290	1.12940964333369	7.87059035666631	7.96876496771763	2.35193828748655e-06	2932
Hypoosmolality	1	31	neonate	AA metabolism (straight-chain)	1	neonate	122	12588	18	104	12570	264598	277290	5.53837498647625	12.4616250135237	3.25005078997953	1.06845425637903e-05	2932
Mineral met. (Ca)	1	31	neonate	AA metabolism (straight-chain)	1	neonate	122	8025	13	109	8012	269156	277290	3.53078004976739	9.46921995023261	3.6819059292171	5.75138356287603e-05	2932
Mineral met. (Mg)	1	31	neonate	AA metabolism (straight-chain)	1	neonate	122	5389	13	109	5376	271792	277290	2.37101229759458	10.6289877024054	5.48289016180501	8.52337292930893e-07	2932
Urea cycle met.	1	31	neonate	AA metabolism (straight-chain)	1	neonate	122	346	12	110	334	276834	277290	0.152230516787479	11.8477694832125	78.827821472567	1.34951088700244e-19	2932
Hypoglycemia	3	14	youth	Acanthosis nigricans	3	youth	1308	511	170	1138	341	275641	277290	2.41042951422698	167.589570485773	70.5268496741414	4.80274922933985e-262	2932
Albright-Sternberg s.	1	31	neonate	Acidosis	1	neonate	7224	166	12	7212	154	269912	277290	4.3246564968084	7.6753435031916	2.77478685506144	0.00146665112768468	2932
Alkalosis	1	31	neonate	Acidosis	1	neonate	7224	1974	572	6652	1402	268664	277290	51.4269393054203	520.57306069458	11.1225752052429	0	2932
Carbohydrate transport and metabolism	1	31	neonate	Acidosis	1	neonate	7224	1231	64	7160	1167	268899	277290	32.0701936600671	31.9298063399329	1.99562249852239	3.46240768832677e-07	2932
Cystic fibrosis	1	31	neonate	Acidosis	1	neonate	7224	988	107	7117	881	269185	277290	25.7395218002813	81.2604781997187	4.15703138660605	1.15095984327153e-34	2932
Epilepsy	1	31	neonate	Acidosis	1	neonate	7224	12095	692	6532	11403	258663	277290	315.100724872877	376.899275127123	2.19612316118656	2.89430617756833e-82	2932
Gram-negative bacteria	1	31	neonate	Acidosis	1	neonate	7224	7265	1253	5971	6012	264054	277290	189.268852104295	1063.7311478957	6.6202123913635	0	2932
Hemivertebra	1	31	neonate	Acidosis	1	neonate	7224	144	12	7212	132	269934	277290	3.75150925024343	8.24849074975657	3.19871262458472	0.000420485623516561	2932
Hyperosmolality	1	31	neonate	Acidosis	1	neonate	7224	2567	657	6567	1910	268156	277290	66.8758628151033	590.124137184897	9.82417231485232	0	2932
Hypoosmolality	1	31	neonate	Acidosis	1	neonate	7224	12588	1878	5346	10710	259356	277290	327.944433625446	1550.05556637455	5.72657989415643	0	2932
Ichthyosis congenita	1	31	neonate	Acidosis	1	neonate	7224	275	35	7189	240	269826	277290	7.1643405820621	27.8356594179379	4.8853065539112	1.7589933733001e-14	2932
Mineral met. (Ca)	1	31	neonate	Acidosis	1	neonate	7224	8025	1408	5816	6617	263449	277290	209.068484258358	1198.93151574164	6.73463532772379	0	2932
Mineral met. (Mg)	1	31	neonate	Acidosis	1	neonate	7224	5389	946	6278	4443	265623	277290	140.395023260846	805.604976739154	6.73813058346367	0	2932
Mitochondrial d.	1	31	neonate	Acidosis	1	neonate	7224	195	47	7177	148	269918	277290	5.08016877637131	41.9198312236287	9.25166112956811	2.66274278184578e-31	2932
Pneumonia	1	31	neonate	Acidosis	1	neonate	7224	245	49	7175	196	269870	277290	6.38277615492805	42.6172238450719	7.67691029900332	1.47775246916104e-28	2932
Staphilococcus	1	31	neonate	Acidosis	1	neonate	7224	5181	686	6538	4495	265571	277290	134.97617656605	551.02382343395	5.08237836818788	7.69462528483756e-271	2932
Streptococcus	1	31	neonate	Acidosis	1	neonate	7224	6933	783	6441	6150	263916	277290	180.619539110678	602.380460889322	4.33507916062282	1.93485526942483e-263	2932
Urea cycle met.	1	31	neonate	Acidosis	1	neonate	7224	346	109	7115	237	269829	277290	9.01404305961268	99.9859569403873	12.0922431010312	4.14613471777108e-84	2932
Keratoderma	4	31	aged	Actinomycosis	4	aged	269	2108	9	260	2099	274922	277290	2.04497818168704	6.95502181831296	4.40102495009276	0.00025449759905996	2932
Chondrodystrophy	1	31	neonate	Albright-Sternberg s.	1	neonate	166	320	10	156	310	276814	277290	0.19156839410004	9.80843160589996	52.2006777108434	1.03027090397703e-14	2932
Staphilococcus	1	31	neonate	Albright-Sternberg s.	1	neonate	166	5181	10	156	5171	271953	277290	3.10161203072595	6.89838796927405	3.22412987212312	0.00122579155026809	2932
Alopecia	2	29	adulthood	Alcoholism	2	adulthood	11363	3701	34	11329	3667	262260	277290	151.662385949728	-117.662385949728	0.224182151606596	1.20618433164601e-31	2932
Anaerobes	2	29	adulthood	Alcoholism	2	adulthood	11363	606	42	11321	564	265363	277290	24.8331277723683	17.1668722276317	1.69128916763893	0.00132363961178381	2932
Benign neoplasms	2	29	adulthood	Alcoholism	2	adulthood	11363	59938	888	10475	59050	206877	277290	2456.18483897724	-1568.18483897724	0.361536308631301	0	2932
Bipolar disorder	2	29	adulthood	Alcoholism	2	adulthood	11363	7179	976	10387	6203	259724	277290	294.186508709294	681.813491290706	3.31762324615795	1.55136132020825e-239	2932
Budd-Chiari s.	2	29	adulthood	Alcoholism	2	adulthood	11363	173	17	11346	156	265771	277290	7.08932525514804	9.91067474485196	2.39797151183819	0.000818470344891706	2932
Depression	2	29	adulthood	Alcoholism	2	adulthood	11363	8283	949	10414	7334	258593	277290	339.4270583144	609.5729416856	2.79588788446257	1.27920576228393e-179	2932
Goiter	2	29	adulthood	Alcoholism	2	adulthood	11363	9201	112	11251	9089	256838	277290	377.045558801255	-265.045558801255	0.297046331366646	6.1599838221139e-61	2932
HIV	2	29	adulthood	Alcoholism	2	adulthood	11363	1073	83	11280	990	264937	277290	43.970208085398	39.029791914602	1.88764173776024	6.95519135048161e-08	2932
Hepatitis B	2	29	adulthood	Alcoholism	2	adulthood	11363	3212	205	11158	3007	262920	277290	131.623772945292	73.3762270547081	1.55746941006779	9.53316382606316e-10	2932
Migraine	2	29	adulthood	Alcoholism	2	adulthood	11363	12593	273	11090	12320	253607	277290	516.045508312597	-243.045508312597	0.529023110563786	4.95552908381537e-34	2932
Multiple sclerosis	2	29	adulthood	Alcoholism	2	adulthood	11363	1685	19	11344	1666	264261	277290	69.0492084099679	-50.0492084099679	0.275166079923621	7.30627628711877e-13	2932
Schizophrenia	2	29	adulthood	Alcoholism	2	adulthood	11363	1935	312	11051	1623	264304	277290	79.2938980850373	232.706101914963	3.93472899598657	1.73746282935511e-94	2932
Systemic lupus erythematosus	2	29	adulthood	Alcoholism	2	adulthood	11363	2090	31	11332	2059	263868	277290	85.6456056835804	-54.6456056835804	0.361956690627307	8.96543051582587e-12	2932
Virus	2	29	adulthood	Alcoholism	2	adulthood	11363	10324	274	11089	10050	255877	277290	423.064704821667	-149.064704821667	0.647655067598935	1.35250999981221e-15	2932
Cystic fibrosis	1	31	neonate	Alkalosis	1	neonate	1974	988	32	1942	956	274360	277290	7.03347398030942	24.9665260196906	4.5496720524716	3.43064836803324e-12	2932
Epilepsy	1	31	neonate	Alkalosis	1	neonate	1974	12095	208	1766	11887	263429	277290	86.1031050524721	121.896894947528	2.41570846804238	1.04802019993491e-30	2932
Gram-negative bacteria	1	31	neonate	Alkalosis	1	neonate	1974	7265	397	1577	6868	268448	277290	51.7188142378016	345.281185762198	7.67612339630614	7.27276706813496e-222	2932
Hyperosmolality	1	31	neonate	Alkalosis	1	neonate	1974	2567	292	1682	2275	273041	277290	18.2742183273829	273.725781672617	15.9787956326676	2.958807419092e-250	2932
Hypoosmolality	1	31	neonate	Alkalosis	1	neonate	1974	12588	668	1306	11920	263396	277290	89.6127231418371	578.387276858163	7.45429863728953	0	2932
Ichthyosis congenita	1	31	neonate	Alkalosis	1	neonate	1974	275	21	1953	254	275062	277290	1.95769771719139	19.0423022828086	10.7268858800774	1.94516128004985e-15	2932
Mineral met. (Ca)	1	31	neonate	Alkalosis	1	neonate	1974	8025	390	1584	7635	267681	277290	57.1291788380396	332.87082116196	6.8266340936852	1.37594371879028e-199	2932
Mineral met. (Mg)	1	31	neonate	Alkalosis	1	neonate	1974	5389	306	1668	5083	270233	277290	38.3637563561614	267.636243643839	7.97627836959336	1.93916869401839e-173	2932
Pneumonia	1	31	neonate	Alkalosis	1	neonate	1974	245	14	1960	231	275085	277290	1.74413069349778	12.2558693065022	8.02692140686062	3.94000875877936e-09	2932
Staphilococcus	1	31	neonate	Alkalosis	1	neonate	1974	5181	261	1713	4920	270396	277290	36.8830249918858	224.116975008114	7.07642608103375	9.27458397442732e-135	2932
Streptococcus	1	31	neonate	Alkalosis	1	neonate	1974	6933	257	1717	6676	268640	277290	49.3553391755923	207.644660824408	5.20713674128885	1.16696195547864e-102	2932
Urea cycle met.	1	31	neonate	Alkalosis	1	neonate	1974	346	35	1939	311	275005	277290	2.46313967326626	32.5368603267337	14.2095068257287	7.29397376064357e-29	2932
Diabetes type 1	5	15	other	Allergic rhinitis	5	other	22523	5116	149	22374	4967	249800	277290	415.549309387284	-266.549309387284	0.358561539230318	3.83595461489301e-55	2932
Moyamoya	5	15	other	Allergic rhinitis	5	other	22523	557	3	22520	554	254213	277290	45.2425655450972	-42.2425655450972	0.066309236973081	1.48597310385832e-16	2932
WPW s.	5	15	other	Allergic rhinitis	5	other	22523	636	17	22506	619	254148	277290	51.6593746619063	-34.6593746619063	0.329078702776784	1.48875327135148e-08	2932
Goiter	2	29	adulthood	Alopecia	2	adulthood	3701	9201	160	3541	9041	264548	277290	122.806091095965	37.1939089040355	1.3028669715981	0.00101492363672729	2932
Hepatitis B	2	29	adulthood	Alopecia	2	adulthood	3701	3212	21	3680	3191	270398	277290	42.870684121317	-21.870684121317	0.489845227115421	0.000264095394534528	2932
Psoriasis	2	29	adulthood	Alopecia	2	adulthood	3701	3249	77	3624	3172	270417	277290	43.3645245050308	33.6354754949692	1.77564497429384	2.31344572060938e-06	2932
Schizophrenia	2	29	adulthood	Alopecia	2	adulthood	3701	1935	8	3693	1927	271662	277290	25.826517364492	-17.826517364492	0.30975914743344	8.71746738507636e-05	2932
Systemic lupus erythematosus	2	29	adulthood	Alopecia	2	adulthood	3701	2090	67	3634	2023	271566	277290	27.8953081611309	39.1046918388691	2.40183759982108	1.57656203004603e-10	2932
Virus	2	29	adulthood	Alopecia	2	adulthood	3701	10324	203	3498	10121	263468	277290	137.794814093548	65.2051859064517	1.47320493398383	8.70586577854349e-08	2932
Bundle branch block	4	31	aged	Alzheimer's	4	aged	2444	13641	235	2209	13406	261440	277290	120.230098452883	114.769901547117	1.95458544095008	6.55072198073096e-22	2932
Carcinoma in situ	4	31	aged	Alzheimer's	4	aged	2444	27861	94	2350	27767	247079	277290	245.563431786217	-151.563431786217	0.382793151717454	1.21189768923616e-30	2932
Cardiomyopathy	4	31	aged	Alzheimer's	4	aged	2444	8212	42	2402	8170	266676	277290	72.3795593061416	-30.3795593061416	0.580274326102953	0.00011853682627623	2932
Giant cell arteritis	4	31	aged	Alzheimer's	4	aged	2444	632	19	2425	613	274233	277290	5.57037037037037	13.4296296296296	3.41090425531915	5.38477483792581e-06	2932
Hepatitis C	4	31	aged	Alzheimer's	4	aged	2444	6583	12	2432	6571	268275	277290	58.0217533989686	-46.0217533989686	0.206818982485512	2.47709924674012e-13	2932
Parkinson's d.	4	31	aged	Alzheimer's	4	aged	2444	2839	174	2270	2665	272181	277290	25.0225972808251	148.977402719175	6.95371459833774	8.45965993396518e-88	2932
Pick's d.	4	31	aged	Alzheimer's	4	aged	2444	58	12	2432	46	274800	277290	0.511204875761838	11.4887951242382	23.4739545121057	1.31338499438966e-13	2932
Vitamin deficiency	4	31	aged	Alzheimer's	4	aged	2444	2378	52	2392	2326	272520	277290	20.9593999062354	31.0406000937646	2.48098706225507	6.19635082575201e-09	2932
Carcinoma in situ	4	31	aged	Amyotrophic lateral sclerosis	4	aged	276	27861	10	266	27851	249163	277290	27.7313859136644	-17.7313859136644	0.360602244371515	0.000117807702338371	2932
Lipid metabolism d.	4	31	aged	Amyotrophic lateral sclerosis	4	aged	276	79104	46	230	79058	197956	277290	78.7359948068809	-32.7359948068809	0.58423088592233	5.15398578728234e-06	2932
Pick's d.	4	31	aged	Amyotrophic lateral sclerosis	4	aged	276	58	5	271	53	276961	277290	0.0577301741858704	4.94226982581413	86.609820089955	4.13418846128565e-09	2932
Aplastic anemia	2	29	adulthood	Anaerobes	2	adulthood	606	1771	36	570	1735	274949	277290	3.87041004003029	32.1295899599697	9.30134007189539	2.89926322816215e-23	2932
Benign neoplasms	2	29	adulthood	Anaerobes	2	adulthood	606	59938	99	507	59839	216845	277290	130.990760575571	-31.9907605755707	0.755778495864869	0.00130106365928156	2932
Burkitt's lymphoma	2	29	adulthood	Anaerobes	2	adulthood	606	228	5	601	223	276461	277290	0.498279779292438	4.50172022070756	10.034523189161	0.000161335882177914	2932
Depression	2	29	adulthood	Anaerobes	2	adulthood	606	8283	41	565	8242	268442	277290	18.1019798766634	22.8980201233366	2.26494561806778	1.83458023153367e-06	2932
Helicobacter pilori	2	29	adulthood	Anaerobes	2	adulthood	606	4001	66	540	3935	272749	277290	8.74393595153089	57.2560640484691	7.54808822546839	1.94000892717312e-36	2932
Mineral met. (Fe)	2	29	adulthood	Anaerobes	2	adulthood	606	466	6	600	460	276224	277290	1.01841393486963	4.98158606513037	5.89151404410827	0.000627718649862142	2932
Tuberculosis	2	29	adulthood	Anaerobes	2	adulthood	606	912	11	595	901	275783	277290	1.99311911716975	9.00688088283025	5.51898775403856	7.26861896912528e-06	2932
Virus	2	29	adulthood	Anaerobes	2	adulthood	606	10324	51	555	10273	266411	277290	22.5624580763821	28.4375419236179	2.26039201169245	1.20547600516259e-07	2932
Benign neoplasms	2	29	adulthood	Ankylosing spondylitis	2	adulthood	532	59938	76	456	59862	216896	277290	114.995189152151	-38.9951891521512	0.660897212834214	2.30203392135898e-05	2932
Psoriasis	2	29	adulthood	Ankylosing spondylitis	2	adulthood	532	3249	16	516	3233	273525	277290	6.23343070431678	9.76656929568322	2.56680482369358	0.000684872081536297	2932
Reiter's s.	2	29	adulthood	Ankylosing spondylitis	2	adulthood	532	174	14	518	160	276598	277290	0.333831007248729	13.6661689927513	41.937386569873	9.11418855528471e-19	2932
Systemic lupus erythematosus	2	29	adulthood	Ankylosing spondylitis	2	adulthood	532	2090	13	519	2077	274681	277290	4.0098092249991	8.9901907750009	3.24204950174479	0.000256138215101174	2932
Bundle branch block	4	31	aged	Aortic aneurysm	4	aged	5401	13641	650	4751	12991	258898	277290	265.696711024559	384.303288975441	2.44639836712137	7.27209914769536e-97	2932
Carcinoma in situ	4	31	aged	Aortic aneurysm	4	aged	5401	27861	280	5121	27581	244308	277290	542.671069998918	-262.671069998918	0.51596632929144	5.60632699799752e-39	2932
Cardiomyopathy	4	31	aged	Aortic aneurysm	4	aged	5401	8212	242	5159	7970	263919	277290	159.951718417541	82.0482815824588	1.51295654960254	4.81100577940004e-10	2932
Cholelithiasis	4	31	aged	Aortic aneurysm	4	aged	5401	8095	227	5174	7868	264021	277290	157.672815463955	69.3271845360453	1.43969015414641	1.01876494470015e-07	2932
Giant cell arteritis	4	31	aged	Aortic aneurysm	4	aged	5401	632	31	5370	601	271288	277290	12.3099715099715	18.6900284900285	2.51828365117571	4.05817914421546e-06	2932
Lipid metabolism d.	4	31	aged	Aortic aneurysm	4	aged	5401	79104	2085	3316	77019	194870	277290	1540.77213026074	544.227869739262	1.35321762319725	2.83782134226668e-58	2932
Benign neoplasms	2	29	adulthood	Aplastic anemia	2	adulthood	1771	59938	120	1651	59818	215701	277290	382.812932309135	-262.812932309135	0.313469033755359	6.34481903561298e-66	2932
Bipolar disorder	2	29	adulthood	Aplastic anemia	2	adulthood	1771	7179	20	1751	7159	268360	277290	45.8509466623391	-25.8509466623391	0.436196010243504	2.31721067838977e-05	2932
Burkitt's lymphoma	2	29	adulthood	Aplastic anemia	2	adulthood	1771	228	15	1756	213	275306	277290	1.45619387644704	13.543806123553	10.3008261761122	3.56555141315927e-11	2932
Goiter	2	29	adulthood	Aplastic anemia	2	adulthood	1771	9201	18	1753	9183	266336	277290	58.7650870929352	-40.7650870929352	0.306304319289675	5.83122165687776e-10	2932
HIV	2	29	adulthood	Aplastic anemia	2	adulthood	1771	1073	40	1731	1033	274486	277290	6.8530527606477	33.1469472393523	5.83681483231708	1.87204690042416e-18	2932
Helicobacter pilori	2	29	adulthood	Aplastic anemia	2	adulthood	1771	4001	74	1697	3927	271592	277290	25.5536478055465	48.4463521944535	2.89586835363435	1.96248009991679e-15	2932
Migraine	2	29	adulthood	Aplastic anemia	2	adulthood	1771	12593	42	1729	12551	262968	277290	80.4291644127087	-38.4291644127087	0.522198636610025	2.37249017474117e-06	2932
Mineral met. (Fe)	2	29	adulthood	Aplastic anemia	2	adulthood	1771	466	30	1741	436	275083	277290	2.97625590536983	27.0237440946302	10.0797784040926	1.29502604377126e-20	2932
Thrombotic thrombocytopenic purpura	2	29	adulthood	Aplastic anemia	2	adulthood	1771	144	11	1760	133	275386	277290	0.919701395650763	10.0802986043492	11.9604037267081	3.01494312181375e-09	2932
Virus	2	29	adulthood	Aplastic anemia	2	adulthood	1771	10324	254	1517	10070	265449	277290	65.9374806159616	188.062519384038	3.85213383385646	9.83246543512033e-75	2932
Autism	3	14	youth	Attention deficit	3	youth	5043	2423	324	4719	2099	270148	277290	44.0664611057016	279.933538894298	7.35253051573226	2.02899385036561e-172	2932
Fragile X s.	3	14	youth	Attention deficit	3	youth	5043	57	6	5037	51	272196	277290	1.03664394677053	4.96335605322947	5.78790820000626	0.000592167361789898	2932
Pervasive dev. dis.	3	14	youth	Attention deficit	3	youth	5043	1095	299	4744	796	271451	277290	19.9144758195391	279.085524180461	15.0142038740802	1.25858443279621e-253	2932
Cerebral palsy	3	14	youth	Autism	3	youth	2423	2539	59	2364	2480	272387	277290	22.1861480760215	36.8138519239785	2.65931696650697	3.98881740736561e-11	2932
Fragile X s.	3	14	youth	Autism	3	youth	2423	57	8	2415	49	274818	277290	0.498074218327383	7.50192578167262	16.0618632838804	3.79738901492705e-08	2932
Pervasive dev. dis.	3	14	youth	Autism	3	youth	2423	1095	372	2051	723	274144	277290	9.56826787839446	362.431732121606	38.8785101679679	0	2932
Bipolar disorder	2	29	adulthood	Benign neoplasms	2	adulthood	59938	7179	651	59287	6528	210824	277290	1551.78658444228	-900.786584442281	0.419516450603916	3.2447061408836e-181	2932
Budd-Chiari s.	2	29	adulthood	Benign neoplasms	2	adulthood	59938	173	21	59917	152	217200	277290	37.3950521115078	-16.3950521115078	0.561571620153928	0.00162189711622359	2932
Depression	2	29	adulthood	Benign neoplasms	2	adulthood	59938	8283	881	59057	7402	209950	277290	1790.42321757005	-909.423217570053	0.492062430465846	4.17845499058546e-156	2932
HIV	2	29	adulthood	Benign neoplasms	2	adulthood	59938	1073	120	59818	953	216399	277290	231.935785639583	-111.935785639583	0.517384584138621	4.88130275501593e-19	2932
Helicobacter pilori	2	29	adulthood	Benign neoplasms	2	adulthood	59938	4001	755	59183	3246	214106	277290	864.841638717588	-109.841638717588	0.872992194408604	1.73607814784578e-05	2932
Hepatitis B	2	29	adulthood	Benign neoplasms	2	adulthood	59938	3212	529	59409	2683	214669	277290	694.294262324642	-165.294262324642	0.761924775568212	2.10751585962639e-13	2932
Hypertrophic cardiomyopathy	2	29	adulthood	Benign neoplasms	2	adulthood	59938	831	56	59882	775	216577	277290	179.62594395759	-123.62594395759	0.311758974044539	7.87185328302974e-32	2932
Migraine	2	29	adulthood	Benign neoplasms	2	adulthood	59938	12593	1808	58130	10785	206567	277290	2722.05717479895	-914.057174798947	0.664203535744447	1.29489064739098e-99	2932
Multiple sclerosis	2	29	adulthood	Benign neoplasms	2	adulthood	59938	1685	130	59808	1555	215797	277290	364.223484438674	-234.223484438674	0.356923717316994	4.93148017427418e-54	2932
Psoriasis	2	29	adulthood	Benign neoplasms	2	adulthood	59938	3249	553	59385	2696	214656	277290	702.292048036352	-149.292048036352	0.787421702333408	5.10659357638349e-11	2932
Schizophrenia	2	29	adulthood	Benign neoplasms	2	adulthood	59938	1935	110	59828	1825	215527	277290	418.262577085362	-308.262577085362	0.262992689344881	5.15150277149479e-85	2932
Systemic lupus erythematosus	2	29	adulthood	Benign neoplasms	2	adulthood	59938	2090	222	59716	1868	215484	277290	451.766814526308	-229.766814526308	0.491403956337019	4.97113890285392e-40	2932
Tuberculosis	2	29	adulthood	Benign neoplasms	2	adulthood	59938	912	158	59780	754	216598	277290	197.134609975116	-39.1346099751163	0.801482804160791	0.00143942660246997	2932
Virus	2	29	adulthood	Benign neoplasms	2	adulthood	59938	10324	1809	58129	8515	208837	277290	2231.59836993761	-422.598369937611	0.810629737128986	5.73959881508019e-26	2932
Wegener's granulomatosis	2	29	adulthood	Benign neoplasms	2	adulthood	59938	212	27	59911	185	217167	277290	45.8251505643911	-18.8251505643911	0.589196100121068	0.00109349934102221	2932
Depression	2	29	adulthood	Bipolar disorder	2	adulthood	7179	8283	1517	5662	6766	263345	277290	214.445731905226	1302.55426809477	7.07405079374785	0	2932
Goiter	2	29	adulthood	Bipolar disorder	2	adulthood	7179	9201	133	7046	9068	261043	277290	238.212625770854	-105.212625770854	0.558324730142298	3.57123224694393e-14	2932
Hepatitis B	2	29	adulthood	Bipolar disorder	2	adulthood	7179	3212	52	7127	3160	266951	277290	83.1582386670994	-31.1582386670994	0.625313869479215	0.000269566212293342	2932
Hypertrophic cardiomyopathy	2	29	adulthood	Bipolar disorder	2	adulthood	7179	831	7	7172	824	269287	277290	21.5144758195391	-14.5144758195391	0.325362330865747	0.000421938729099553	2932
Migraine	2	29	adulthood	Bipolar disorder	2	adulthood	7179	12593	551	6628	12042	258069	277290	326.031039705723	224.968960294277	1.69002313551904	2.58430640642347e-32	2932
Schizophrenia	2	29	adulthood	Bipolar disorder	2	adulthood	7179	1935	509	6670	1426	268685	277290	50.0968841285297	458.90311587147	10.1603125394805	0	2932
Hepatitis B	2	29	adulthood	Budd-Chiari s.	2	adulthood	173	3212	8	165	3204	273913	277290	2.0039525406614	5.9960474593386	3.99211051044134	0.00100732367144807	2932
Carcinoma in situ	4	31	aged	Bundle branch block	4	aged	13641	27861	1132	12509	26729	236920	277290	1370.59360597209	-238.593605972087	0.82591951039866	9.90875371574274e-13	2932
Cardiomyopathy	4	31	aged	Bundle branch block	4	aged	13641	8212	1815	11826	6397	257252	277290	403.98100183923	1411.01899816077	4.49278553134117	0	2932
Cholelithiasis	4	31	aged	Bundle branch block	4	aged	13641	8095	578	13063	7517	256132	277290	398.225305636698	179.774694363302	1.45143965443349	9.27560494654897e-19	2932
Diabetes type 2	4	31	aged	Bundle branch block	4	aged	13641	40176	2890	10751	37286	226363	277290	1976.41752677702	913.58247322298	1.46224163712653	6.67468349513561e-104	2932
Hepatitis A	4	31	aged	Bundle branch block	4	aged	13641	246	24	13617	222	263427	277290	12.1017202207076	11.8982797792924	1.98318913032983	0.00159133745843975	2932
Lipid metabolism d.	4	31	aged	Bundle branch block	4	aged	13641	79104	5577	8064	73527	190122	277290	3891.44096072704	1685.55903927296	1.43314521697332	9.76925644353877e-221	2932
Parkinson's d.	4	31	aged	Bundle branch block	4	aged	13641	2839	217	13424	2622	261027	277290	139.661722384507	77.3382776154928	1.55375428782534	3.6322052158427e-10	2932
Spondylolisthesis	4	31	aged	Bundle branch block	4	aged	13641	2287	161	13480	2126	261523	277290	112.506642864871	48.4933571351293	1.43102661229856	9.30035986592439e-06	2932
Vitamin deficiency	4	31	aged	Bundle branch block	4	aged	13641	2378	178	13463	2200	261449	277290	116.98329546684	61.0167045331602	1.52158476378755	5.07236297432961e-08	2932
HIV	2	29	adulthood	Burkitt's lymphoma	2	adulthood	228	1073	10	218	1063	275999	277290	0.882267662014497	9.1177323379855	11.3344288026684	2.8942857497688e-08	2932
Cystic fibrosis	1	31	neonate	Carbohydrate transport and metabolism	1	neonate	1231	988	50	1181	938	275121	277290	4.38612283169245	45.6138771683075	11.3995895506435	8.52632359952421e-36	2932
Gram-negative bacteria	1	31	neonate	Carbohydrate transport and metabolism	1	neonate	1231	7265	61	1170	7204	268855	277290	32.2522088787912	28.7477911212088	1.89134332563849	3.85905223915958e-06	2932
Hyperosmolality	1	31	neonate	Carbohydrate transport and metabolism	1	neonate	1231	2567	30	1201	2537	273522	277290	11.3959284503588	18.6040715496412	2.63251916074073	2.72360682579414e-06	2932
Hypoosmolality	1	31	neonate	Carbohydrate transport and metabolism	1	neonate	1231	12588	93	1138	12495	263564	277290	55.883111543871	37.116888456129	1.66418793497192	2.62185918716004e-06	2932
Mineral met. (Ca)	1	31	neonate	Carbohydrate transport and metabolism	1	neonate	1231	8025	73	1158	7952	268107	277290	35.6261495185546	37.3738504814454	2.04905668972114	1.79428297811375e-08	2932
Mineral met. (Mg)	1	31	neonate	Carbohydrate transport and metabolism	1	neonate	1231	5389	60	1171	5329	270730	277290	23.9239027732699	36.0760972267301	2.50795200802429	2.52381572403784e-10	2932
Mitochondrial d.	1	31	neonate	Carbohydrate transport and metabolism	1	neonate	1231	195	7	1224	188	275871	277290	0.865682137834037	6.13431786216596	8.08610885458976	3.09190187461764e-05	2932
Staphilococcus	1	31	neonate	Carbohydrate transport and metabolism	1	neonate	1231	5181	53	1178	5128	270931	277290	23.0005084929136	29.9994915070864	2.30429688179847	6.24726895468747e-08	2932
Urea cycle met.	1	31	neonate	Carbohydrate transport and metabolism	1	neonate	1231	346	12	1219	334	275725	277290	1.53603087020809	10.4639691297919	7.81234298915774	7.27421696059859e-08	2932
Cardiomyopathy	4	31	aged	Carcinoma in situ	4	aged	27861	8212	371	27490	7841	241588	277290	825.109206967435	-454.109206967435	0.449637450251652	4.23685792628774e-78	2932
Diabetes type 2	4	31	aged	Carcinoma in situ	4	aged	27861	40176	2509	25352	37667	211762	277290	4036.72521908471	-1527.72521908471	0.621543420428525	1.83884599611031e-184	2932
Hepatitis C	4	31	aged	Carcinoma in situ	4	aged	27861	6583	377	27484	6206	243223	277290	661.433744455263	-284.433744455263	0.569973943966959	6.53686098455486e-37	2932
Keratoderma	4	31	aged	Carcinoma in situ	4	aged	27861	2108	589	27272	1519	247910	277290	211.803483717408	377.196516282592	2.78087966100621	7.65016919216071e-119	2932
Lipid metabolism d.	4	31	aged	Carcinoma in situ	4	aged	27861	79104	5975	21886	73129	176300	277290	7948.05634534242	-1973.05634534242	0.751756120035732	2.91602665630055e-176	2932
Neoplasm of uncertain behavior	4	31	aged	Carcinoma in situ	4	aged	27861	247	92	27769	155	249274	277290	24.8175808720113	67.1824191279888	3.70704946926377	4.54991429608716e-30	2932
Neoplasm of unspecified nature	4	31	aged	Carcinoma in situ	4	aged	27861	660	302	27559	358	249071	277290	66.3141837065888	235.685816293411	4.55407852619008	7.56950857120873e-123	2932
Parkinson's d.	4	31	aged	Carcinoma in situ	4	aged	27861	2839	147	27714	2692	246737	277290	285.251465974251	-138.251465974251	0.515334774872882	3.92080964444819e-21	2932
Rheumatoid arthritis	4	31	aged	Carcinoma in situ	4	aged	27861	4775	329	27532	4446	244983	277290	479.773071513578	-150.773071513578	0.685740862783478	1.49240122848872e-14	2932
Spondylolisthesis	4	31	aged	Carcinoma in situ	4	aged	27861	2287	185	27676	2102	247327	277290	229.788694146922	-44.788694146922	0.80508747693964	0.00146996557107233	2932
Vitamin deficiency	4	31	aged	Carcinoma in situ	4	aged	27861	2378	333	27528	2045	247384	277290	238.932013415558	94.0679865844423	1.39370189552974	9.59329926440826e-10	2932
Diabetes type 2	4	31	aged	Cardiomyopathy	4	aged	8212	40176	1535	6677	38641	230437	277290	1189.82044790652	345.179552093476	1.29011062358259	2.89392944341331e-26	2932
Hepatitis C	4	31	aged	Cardiomyopathy	4	aged	8212	6583	129	8083	6454	262624	277290	194.956889898662	-65.956889898662	0.661684745109823	3.58614270330854e-07	2932
Hypersensitivity angiitis	4	31	aged	Cardiomyopathy	4	aged	8212	226	18	8194	208	268870	277290	6.69303617151718	11.3069638284828	2.68936242666678	0.000160426061614557	2932
Keratoderma	4	31	aged	Cardiomyopathy	4	aged	8212	2108	28	8184	2080	266998	277290	62.4288506617621	-34.4288506617621	0.448510579695008	1.13433937274175e-06	2932
Lipid metabolism d.	4	31	aged	Cardiomyopathy	4	aged	8212	79104	2591	5621	76513	192565	277290	2342.68112084821	248.31887915179	1.10599772924361	1.02795793563931e-09	2932
Parkinson's d.	4	31	aged	Cardiomyopathy	4	aged	8212	2839	50	8162	2789	266289	277290	84.0775650041473	-34.0775650041473	0.594688963667462	5.87343255411167e-05	2932
Spondylolisthesis	4	31	aged	Cardiomyopathy	4	aged	8212	2287	34	8178	2253	266825	277290	67.7299722312381	-33.7299722312381	0.501993414140493	7.30549457637966e-06	2932
Diabetes type 1	5	15	other	Celiac sprue	5	other	1267	5116	89	1178	5027	270996	277290	23.3761477153882	65.6238522846118	3.80729969213073	4.33901277331276e-26	2932
Leukodystrophy	3	14	youth	Cerebral palsy	3	youth	2539	158	30	2509	128	274623	277290	1.44672364672365	28.5532763532764	20.73651043718	3.52517366058255e-30	2932
Muscular distrophy	3	14	youth	Cerebral palsy	3	youth	2539	333	18	2521	315	274436	277290	3.04910743265174	14.9508925673483	5.90336693526926	3.16554448299242e-09	2932
Pervasive dev. dis.	3	14	youth	Cerebral palsy	3	youth	2539	1095	30	2509	1065	273686	277290	10.0263442605215	19.9736557394785	2.99211748773921	2.04790253312011e-07	2932
Diabetes type 2	4	31	aged	Cholelithiasis	4	aged	8095	40176	1539	6556	38637	230558	277290	1172.86854917235	366.131450827653	1.3121675068242	1.23001176465692e-29	2932
Hepatitis A	4	31	aged	Cholelithiasis	4	aged	8095	246	21	8074	225	268970	277290	7.18154278913773	13.8184572108623	2.92416276231941	1.40096275818807e-05	2932
Hepatitis C	4	31	aged	Cholelithiasis	4	aged	8095	6583	540	7555	6043	263152	277290	192.17925276786	347.82074723214	2.80987667618983	3.46663284533523e-101	2932
Lipid metabolism d.	4	31	aged	Cholelithiasis	4	aged	8095	79104	2181	5914	76923	192272	277290	2309.30390565834	-128.303905658336	0.944440441405758	0.00132508046301894	2932
Vitamin deficiency	4	31	aged	Cholelithiasis	4	aged	8095	2378	114	7981	2264	266931	277290	69.421580294998	44.578419705002	1.64214066455376	4.56559811020321e-07	2932
Hemivertebra	1	31	neonate	Congenital spinal fusion	1	neonate	195	144	22	173	122	276973	277290	0.10126582278481	21.8987341772152	217.25	5.88097585694866e-45	2932
Gram-negative bacteria	1	31	neonate	Cystic fibrosis	1	neonate	988	7265	262	726	7003	269299	277290	25.8856071261135	236.114392873887	10.1214547035172	1.48537134959409e-178	2932
Hyperosmolality	1	31	neonate	Cystic fibrosis	1	neonate	988	2567	26	962	2541	273761	277290	9.14636661978434	16.8536333802157	2.84265884813319	3.20338168936119e-06	2932
Hypoosmolality	1	31	neonate	Cystic fibrosis	1	neonate	988	12588	131	857	12457	263845	277290	44.8517580872011	86.1482419127989	2.92073277808439	1.85980834739575e-27	2932
Ichthyosis congenita	1	31	neonate	Cystic fibrosis	1	neonate	988	275	9	979	266	276036	277290	0.979840600093765	8.02015939990624	9.18516746411483	8.34031399663862e-07	2932
Mineral met. (Ca)	1	31	neonate	Cystic fibrosis	1	neonate	988	8025	65	923	7960	268342	277290	28.5935302390999	36.4064697609001	2.27324151500246	1.80138013459162e-09	2932
Mineral met. (Mg)	1	31	neonate	Cystic fibrosis	1	neonate	988	5389	145	843	5244	271058	277290	19.2013127051102	125.79868729489	7.55156703225869	3.63751493114073e-79	2932
Staphilococcus	1	31	neonate	Cystic fibrosis	1	neonate	988	5181	168	820	5013	271289	277290	18.4601969057665	149.539803094233	9.10066132325603	1.38292534018707e-104	2932
Virus	2	29	adulthood	Dejerine-Sottas d.	2	adulthood	62	10324	10	52	10314	266914	277290	2.30837029824372	7.69162970175628	4.33206059166865	9.29488117823723e-05	2932
Goiter	2	29	adulthood	Depression	2	adulthood	8283	9201	148	8135	9053	259954	277290	274.845407335281	-126.845407335281	0.538484530030573	1.01983919945572e-17	2932
HIV	2	29	adulthood	Depression	2	adulthood	8283	1073	55	8228	1018	267989	277290	32.0518554581846	22.9481445418154	1.71596930080238	0.000143860837391771	2932
Hepatitis B	2	29	adulthood	Depression	2	adulthood	8283	3212	48	8235	3164	265843	277290	95.9464675971005	-47.9464675971005	0.500278970160341	5.13479718078288e-08	2932
Hypertrophic cardiomyopathy	2	29	adulthood	Depression	2	adulthood	8283	831	7	8276	824	268183	277290	24.823012009088	-17.823012009088	0.281996399044452	3.74513900055717e-05	2932
Migraine	2	29	adulthood	Depression	2	adulthood	8283	12593	786	7497	11807	257200	277290	376.168700638321	409.831299361679	2.08948803732537	1.26536054703782e-83	2932
Schizophrenia	2	29	adulthood	Depression	2	adulthood	8283	1935	225	8058	1710	267297	277290	57.800876338851	167.199123661149	3.89267454494917	1.89363862380541e-66	2932
Rheumatoid arthritis	4	31	aged	Dermatomyositis-polymyositis	4	aged	473	4775	36	437	4739	272078	277290	8.14517292365394	27.8548270763461	4.41979566762228	2.49201891556795e-13	2932
Scleroderma	4	31	aged	Dermatomyositis-polymyositis	4	aged	473	706	17	456	689	276128	277290	1.20429153593711	15.7957084640629	14.1161832435961	1.39970652611938e-14	2932
Sjogren's s.	4	31	aged	Dermatomyositis-polymyositis	4	aged	473	893	12	461	881	275936	277290	1.52327527137654	10.4767247286235	7.87776196823307	6.81988638677715e-08	2932
Giant cell arteritis	4	31	aged	Diabetes type 2	4	aged	40176	632	129	40047	503	236611	277290	91.5692307692308	37.4307692307692	1.40877016129032	5.52442566666744e-05	2932
Gout	4	31	aged	Diabetes type 2	4	aged	40176	106	43	40133	63	237051	277290	15.3581304771178	27.6418695228822	2.79981994319335	5.45865563617757e-11	2932
Hepatitis C	4	31	aged	Diabetes type 2	4	aged	40176	6583	1388	38788	5195	231919	277290	953.797857838364	434.202142161636	1.45523497310603	2.92013199769151e-48	2932
Keratoderma	4	31	aged	Diabetes type 2	4	aged	40176	2108	215	39961	1893	235221	277290	305.423953261928	-90.4239532619279	0.703939549284854	4.89092573546805e-09	2932
Lipid metabolism d.	4	31	aged	Diabetes type 2	4	aged	40176	79104	19961	20215	59143	177971	277290	11461.2222005842	8499.77779941577	1.74161181509791	0	2932
Lymphosarcoma	4	31	aged	Diabetes type 2	4	aged	40176	475	38	40138	437	236677	277290	68.8218111002921	-30.8218111002921	0.552150537634409	2.03937069806654e-05	2932
Rheumatoid arthritis	4	31	aged	Diabetes type 2	4	aged	40176	4775	616	39560	4159	232955	277290	691.840311587147	-75.8403115871471	0.890378877441873	0.00150673125232488	2932
Scleroderma	4	31	aged	Diabetes type 2	4	aged	40176	706	47	40129	659	236455	277290	102.290944498539	-55.2909444985394	0.459473712266594	1.31169594013958e-10	2932
Sjogren's s.	4	31	aged	Diabetes type 2	4	aged	40176	893	69	40107	824	236290	277290	129.385004868549	-60.3850048685492	0.53329209262002	6.58111493683414e-10	2932
Vitamin deficiency	4	31	aged	Diabetes type 2	4	aged	40176	2378	621	39555	1757	235357	277290	344.543719571568	276.456280428432	1.80238374616783	6.30710497430625e-50	2932
Gram-negative bacteria	1	31	neonate	Epilepsy	1	neonate	12095	7265	535	11560	6730	258465	277290	316.889087237189	218.110912762811	1.68828786331653	2.54042236118083e-31	2932
Hyperosmolality	1	31	neonate	Epilepsy	1	neonate	12095	2567	311	11784	2256	262939	277290	111.968931443615	199.031068556385	2.77755620233469	4.56577376581562e-58	2932
Hypoosmolality	1	31	neonate	Epilepsy	1	neonate	12095	12588	974	11121	11614	253581	277290	549.070864437953	424.929135562047	1.77390581632303	7.11972855122855e-67	2932
Mineral met. (Ca)	1	31	neonate	Epilepsy	1	neonate	12095	8025	557	11538	7468	257727	277290	350.039218868333	206.960781131667	1.59125026561528	2.2566844419697e-26	2932
Mineral met. (Mg)	1	31	neonate	Epilepsy	1	neonate	12095	5389	420	11675	4969	260226	277290	235.060604421364	184.939395578636	1.78677324953661	1.49445545955448e-29	2932
Mitochondrial d.	1	31	neonate	Epilepsy	1	neonate	12095	195	55	12040	140	265055	277290	8.5056258790436	46.4943741209564	6.46630839189748	4.60889050232475e-29	2932
Pneumonia	1	31	neonate	Epilepsy	1	neonate	12095	245	27	12068	218	264977	277290	10.6865555916189	16.3134444083811	2.52653904885642	1.13313760101682e-05	2932
Staphilococcus	1	31	neonate	Epilepsy	1	neonate	12095	5181	357	11738	4824	260371	277290	225.987936817051	131.012063182949	1.57973033883225	6.73298669689753e-17	2932
Streptococcus	1	31	neonate	Epilepsy	1	neonate	12095	6933	377	11718	6556	258639	277290	302.407713945689	74.5922860543114	1.24666132051019	1.76505864626261e-05	2932
Tuberous sclerosis	1	31	neonate	Epilepsy	1	neonate	12095	126	56	12039	70	265125	277290	5.49594287568971	50.5040571243103	10.1893344357172	7.73635220023485e-42	2932
Urea cycle met.	1	31	neonate	Epilepsy	1	neonate	12095	346	80	12015	266	264929	277290	15.092033611021	64.907966388979	5.30080982204943	9.42099534203729e-35	2932
Pervasive dev. dis.	3	14	youth	Fragile X s.	3	youth	57	1095	6	51	1089	276144	277290	0.225089256734826	5.77491074326517	26.6560922855083	1.14327385433613e-07	2932
Lipid metabolism d.	4	31	aged	Giant cell arteritis	4	aged	632	79104	250	382	78854	197804	277290	180.294017094017	69.7059829059829	1.3866239381068	2.83890726504522e-09	2932
Rheumatoid arthritis	4	31	aged	Giant cell arteritis	4	aged	632	4775	51	581	4724	271934	277290	10.8831908831909	40.1168091168091	4.68612565445026	2.63738078341007e-19	2932
Vitamin deficiency	4	31	aged	Giant cell arteritis	4	aged	632	2378	14	618	2364	274294	277290	5.41994301994302	8.58005698005698	2.58305298570227	0.00137583008258927	2932
HIV	2	29	adulthood	Goiter	2	adulthood	9201	1073	13	9188	1060	267029	277290	35.6041436762956	-22.6041436762956	0.365126040333758	1.70308460139467e-05	2932
Helicobacter pilori	2	29	adulthood	Goiter	2	adulthood	9201	4001	97	9104	3904	264185	277290	132.760651303689	-35.7606513036893	0.730638175148094	0.00115047162494773	2932
Hepatitis B	2	29	adulthood	Goiter	2	adulthood	9201	3212	62	9139	3150	264939	277290	106.580157957373	-44.5801579573732	0.581721787509425	2.35468149897576e-06	2932
Psoriasis	2	29	adulthood	Goiter	2	adulthood	9201	3249	59	9142	3190	264899	277290	107.807887049659	-48.8078870496592	0.547269792726974	2.64835985198138e-07	2932
Schizophrenia	2	29	adulthood	Goiter	2	adulthood	9201	1935	30	9171	1905	266184	277290	64.2069133398247	-34.2069133398247	0.467239405221374	2.119978914507e-06	2932
Tuberculosis	2	29	adulthood	Goiter	2	adulthood	9201	912	54	9147	858	267231	277290	30.2618630314833	23.7381369685167	1.78442417586189	5.85871578913328e-05	2932
Lipid metabolism d.	4	31	aged	Gout	4	aged	106	79104	59	47	79045	198139	277290	30.2391864113383	28.7608135886617	1.95111069449533	7.41034558972763e-09	2932
Hyperosmolality	1	31	neonate	Gram-negative bacteria	1	neonate	7265	2567	457	6808	2110	267915	277290	67.2554185149122	389.744581485088	6.7949915425576	4.01631965477064e-232	2932
Hypoosmolality	1	31	neonate	Gram-negative bacteria	1	neonate	7265	12588	1715	5550	10873	259152	277290	329.805690793033	1385.19430920697	5.20003155760049	0	2932
Ichthyosis congenita	1	31	neonate	Gram-negative bacteria	1	neonate	7265	275	42	7223	233	269792	277290	7.205001983483	34.794998016517	5.8292836138397	6.08564281607209e-20	2932
Mineral met. (Ca)	1	31	neonate	Gram-negative bacteria	1	neonate	7265	8025	969	6296	7056	262969	277290	210.25505788164	758.74494211836	4.60868817978916	0	2932
Mineral met. (Mg)	1	31	neonate	Gram-negative bacteria	1	neonate	7265	5389	896	6369	4493	265532	277290	141.191838869054	754.808161130946	6.34597585226565	0	2932
Mitochondrial d.	1	31	neonate	Gram-negative bacteria	1	neonate	7265	195	17	7248	178	269847	277290	5.10900140646976	11.8909985935302	3.32746042670337	1.79326343890228e-05	2932
Pneumonia	1	31	neonate	Gram-negative bacteria	1	neonate	7265	245	53	7212	192	269833	277290	6.41900176710303	46.580998232897	8.25673553660969	1.95162051115522e-32	2932
Staphilococcus	1	31	neonate	Gram-negative bacteria	1	neonate	7265	5181	1141	6124	4040	265985	277290	135.74223736882	1005.25776263118	8.40563719971578	0	2932
Streptococcus	1	31	neonate	Gram-negative bacteria	1	neonate	7265	6933	1320	5945	5613	264412	277290	181.644650005409	1138.35534999459	7.26693574493215	0	2932
Urea cycle met.	1	31	neonate	Gram-negative bacteria	1	neonate	7265	346	61	7204	285	269740	277290	9.06520249558224	51.9347975044178	6.72902784352884	8.70694264952859e-32	2932
Hepatitis B	2	29	adulthood	HIV	2	adulthood	1073	3212	58	1015	3154	273063	277290	12.4291391683797	45.5708608316203	4.66645350206994	1.76010828937305e-21	2932
Migraine	2	29	adulthood	HIV	2	adulthood	1073	12593	28	1045	12565	263652	277290	48.7298099462656	-20.7298099462656	0.574596946527713	0.00151304733561581	2932
Tuberculosis	2	29	adulthood	HIV	2	adulthood	1073	912	11	1062	901	275316	277290	3.52907064805799	7.47092935194201	3.1169679207338	0.00103287029562627	2932
Virus	2	29	adulthood	HIV	2	adulthood	1073	10324	118	955	10206	266011	277290	39.9496988712179	78.0503011287821	2.95371437918433	4.97499554711861e-25	2932
Hepatitis B	2	29	adulthood	Helicobacter pilori	2	adulthood	4001	3212	69	3932	3143	270146	277290	46.3457463305565	22.6542536694435	1.48880977140522	0.00168579721543917	2932
Tuberculosis	2	29	adulthood	Helicobacter pilori	2	adulthood	4001	912	39	3962	873	272416	277290	13.1591907389376	25.8408092610624	2.96370808613636	3.98734044522407e-09	2932
Virus	2	29	adulthood	Helicobacter pilori	2	adulthood	4001	10324	229	3772	10095	263194	277290	148.964347794728	80.0356522052724	1.53728058686607	3.15354310985412e-10	2932
Spina bifida occulta	1	31	neonate	Hemivertebra	1	neonate	144	256	10	134	246	276900	277290	0.132943849399546	9.86705615060045	75.2197265625	2.59381069894231e-16	2932
Hepatitis C	4	31	aged	Hepatitis A	4	aged	246	6583	38	208	6545	270499	277290	5.84016012117278	32.1598398788272	6.50667091510654	8.94682234090107e-20	2932
Migraine	2	29	adulthood	Hepatitis B	2	adulthood	3212	12593	38	3174	12555	261523	277290	145.871528003174	-107.871528003174	0.260503201139932	3.3082096256228e-27	2932
Multiple sclerosis	2	29	adulthood	Hepatitis B	2	adulthood	3212	1685	6	3206	1679	272399	277290	19.5182660752281	-13.5182660752281	0.307404355329236	0.00079608134330749	2932
Systemic lupus erythematosus	2	29	adulthood	Hepatitis B	2	adulthood	3212	2090	6	3206	2084	271994	277290	24.2096000577013	-18.2096000577013	0.247835568770222	2.01101462139909e-05	2932
Tuberculosis	2	29	adulthood	Hepatitis B	2	adulthood	3212	912	43	3169	869	273209	277290	10.5641891160879	32.4358108839121	4.07035500098316	2.83378522733309e-14	2932
Keratoderma	4	31	aged	Hepatitis C	4	aged	6583	2108	15	6568	2093	268614	277290	50.0449493310253	-35.0449493310253	0.299730546249165	9.41377913337033e-09	2932
Lipid metabolism d.	4	31	aged	Hepatitis C	4	aged	6583	79104	876	5707	78228	192479	277290	1877.96758628151	-1001.96758628151	0.466461725111312	1.97296507577866e-194	2932
Parkinson's d.	4	31	aged	Hepatitis C	4	aged	6583	2839	28	6555	2811	267896	277290	67.3992462764615	-39.3992462764615	0.41543491280523	5.76805026158103e-08	2932
Vitamin deficiency	4	31	aged	Hepatitis C	4	aged	6583	2378	33	6550	2345	268362	277290	56.4548811713369	-23.4548811713369	0.584537586747321	0.000879598997356484	2932
Hypoosmolality	1	31	neonate	Hyperosmolality	1	neonate	2567	12588	640	1927	11948	262775	277290	116.532857297414	523.467142702586	5.49201328142669	9.03784843977733e-280	2932
Ichthyosis congenita	1	31	neonate	Hyperosmolality	1	neonate	2567	275	12	2555	263	274460	277290	2.54580042554726	9.45419957445274	4.71364521726812	1.27019698981967e-05	2932
Mineral met. (Ca)	1	31	neonate	Hyperosmolality	1	neonate	2567	8025	486	2081	7539	267184	277290	74.2910851455155	411.708914854484	6.54183471742352	1.74602173053324e-240	2932
Mineral met. (Mg)	1	31	neonate	Hyperosmolality	1	neonate	2567	5389	307	2260	5082	269641	277290	49.8884308846334	257.111569115367	6.1537313272076	1.4617216822675e-141	2932
Mitochondrial d.	1	31	neonate	Hyperosmolality	1	neonate	2567	195	13	2554	182	274541	277290	1.80520393811533	11.1947960618847	7.20140241527074	4.71687267027952e-08	2932
Pneumonia	1	31	neonate	Hyperosmolality	1	neonate	2567	245	18	2549	227	274496	277290	2.26807674276029	15.7319232572397	7.93623939642082	2.70225236492466e-11	2932
Staphilococcus	1	31	neonate	Hyperosmolality	1	neonate	2567	5181	275	2292	4906	269817	277290	47.9628800173104	227.03711998269	5.73360064910091	4.82636660858462e-119	2932
Streptococcus	1	31	neonate	Hyperosmolality	1	neonate	2567	6933	304	2263	6629	268094	277290	64.1819430920697	239.81805690793	4.73653469113437	1.78703560766745e-110	2932
Urea cycle met.	1	31	neonate	Hyperosmolality	1	neonate	2567	346	40	2527	306	274417	277290	3.2030798081431	36.7969201918569	12.4879810669435	9.42805802536351e-31	2932
Rheumatoid arthritis	4	31	aged	Hypersensitivity angiitis	4	aged	226	4775	24	202	4751	272313	277290	3.89177395506509	20.1082260449349	6.16685354213965	2.21327230600118e-12	2932
Scleroderma	4	31	aged	Hypersensitivity angiitis	4	aged	226	706	8	218	698	276366	277290	0.575412023513289	7.42458797648671	13.9030810499135	1.55296715379482e-07	2932
Sjogren's s.	4	31	aged	Hypersensitivity angiitis	4	aged	226	893	10	216	883	276181	277290	0.727822856936781	9.27217714306322	13.7396069726189	4.78139971780124e-09	2932
Migraine	2	29	adulthood	Hypertrophic cardiomyopathy	2	adulthood	831	12593	14	817	12579	263880	277290	37.7394893432868	-23.7394893432868	0.370964213973668	1.19519771761669e-05	2932
Virus	2	29	adulthood	Hypertrophic cardiomyopathy	2	adulthood	831	10324	11	820	10313	266146	277290	30.9396083522666	-19.9396083522666	0.355531326536464	4.73801475142642e-05	2932
Ichthyosis congenita	1	31	neonate	Hypoosmolality	1	neonate	12588	275	60	12528	215	264487	277290	12.4840419777129	47.5159580222871	4.80613571366669	3.46872331090417e-24	2932
Mineral met. (Ca)	1	31	neonate	Hypoosmolality	1	neonate	12588	8025	1801	10787	6224	258478	277290	364.307043167803	1436.6929568322	4.94363211959766	0	2932
Mineral met. (Mg)	1	31	neonate	Hypoosmolality	1	neonate	12588	5389	1385	11203	4004	260698	277290	244.64182624689	1140.35817375311	5.66133772481847	0	2932
Pneumonia	1	31	neonate	Hypoosmolality	1	neonate	12588	245	59	12529	186	264516	277290	11.1221464892351	47.8778535107649	5.30473142545865	3.55005803462158e-26	2932
Staphilococcus	1	31	neonate	Hypoosmolality	1	neonate	12588	5181	1046	11542	4135	260567	277290	235.19935086011	810.80064913989	4.44729118585931	0	2932
Streptococcus	1	31	neonate	Hypoosmolality	1	neonate	12588	6933	1096	11492	5837	258865	277290	314.734047387212	781.265952612788	3.48230516875605	1.79539279983187e-289	2932
Urea cycle met.	1	31	neonate	Hypoosmolality	1	neonate	12588	346	95	12493	251	264451	277290	15.7071946337769	79.2928053662231	6.04818379188547	1.98269153424038e-46	2932
Mineral met. (Ca)	1	31	neonate	Ichthyosis congenita	1	neonate	275	8025	28	247	7997	269018	277290	7.95872552201666	20.0412744779833	3.51815123194562	1.21843219086091e-08	2932
Mineral met. (Mg)	1	31	neonate	Ichthyosis congenita	1	neonate	275	5389	15	260	5374	271641	277290	5.34449493310253	9.65550506689747	2.80662629261627	0.00037757369305396	2932
Staphilococcus	1	31	neonate	Ichthyosis congenita	1	neonate	275	5181	35	240	5146	271869	277290	5.13821270150384	29.8617872984962	6.81170711164921	8.67394622792776e-19	2932
Streptococcus	1	31	neonate	Ichthyosis congenita	1	neonate	275	6933	27	248	6906	270109	277290	6.87574380612355	20.1242561938764	3.92684788167263	2.33562234050367e-09	2932
Lipid metabolism d.	4	31	aged	Keratoderma	4	aged	2108	79104	670	1438	78434	196748	277290	601.360424104728	68.6395758952721	1.11414049402645	0.000989624291118873	2932
Scleroderma	4	31	aged	Keratoderma	4	aged	2108	706	19	2089	687	274495	277290	5.3671174582567	13.6328825417433	3.54007531002897	3.22620369685811e-06	2932
Vitamin deficiency	4	31	aged	Keratoderma	4	aged	2108	2378	45	2063	2333	272849	277290	18.0779112120884	26.9220887879116	2.48922563409368	6.4028418892152e-08	2932
Lymphosarcoma	4	31	aged	Lipid metabolism d.	4	aged	79104	475	70	79034	405	197781	277290	135.505788164016	-65.505788164016	0.516583099131323	1.95827908570217e-12	2932
Reticulosarcoma	4	31	aged	Lipid metabolism d.	4	aged	79104	774	140	78964	634	197552	277290	220.80311587147	-80.8031158714703	0.634049023481599	2.1922194862512e-11	2932
Rheumatoid arthritis	4	31	aged	Lipid metabolism d.	4	aged	79104	4775	1210	77894	3565	194621	277290	1362.18976522774	-152.18976522774	0.88827565063793	6.88634137113824e-07	2932
Scleroderma	4	31	aged	Lipid metabolism d.	4	aged	79104	706	117	78987	589	197597	277290	201.404392513253	-84.4043925132533	0.580920795917104	1.40567906025102e-13	2932
Spondylolisthesis	4	31	aged	Lipid metabolism d.	4	aged	79104	2287	782	78322	1505	196681	277290	652.424710591799	129.575289408201	1.19860573535093	3.33858495956529e-09	2932
Vitamin deficiency	4	31	aged	Lipid metabolism d.	4	aged	79104	2378	1269	77835	1109	197077	277290	678.38476685059	590.61523314941	1.87061983406754	5.17663813022365e-143	2932
Reticulosarcoma	4	31	aged	Lymphosarcoma	4	aged	475	774	20	455	754	276061	277290	1.3258682246024	18.6741317753976	15.0844553243574	1.8552225032574e-17	2932
Psoriasis	2	29	adulthood	Migraine	2	adulthood	12593	3249	96	12497	3153	261544	277290	147.551866277183	-51.5518662771827	0.650618676822831	4.46427748824386e-06	2932
Schizophrenia	2	29	adulthood	Migraine	2	adulthood	12593	1935	49	12544	1886	262811	277290	87.8771502758844	-38.8771502758844	0.557596597592978	5.04828696877791e-06	2932
Systemic lupus erythematosus	2	29	adulthood	Migraine	2	adulthood	12593	2090	166	12427	1924	262773	277290	94.9164052075444	71.0835947924556	1.7489073636641	9.76423779694084e-12	2932
Tuberculosis	2	29	adulthood	Migraine	2	adulthood	12593	912	21	12572	891	263806	277290	41.4180677269285	-20.4180677269285	0.507025101664667	0.000572421132186378	2932
Mineral met. (Mg)	1	31	neonate	Mineral met. (Ca)	1	neonate	8025	5389	1898	6127	3491	265774	277290	155.962079411446	1742.03792058855	12.1696248675478	0	2932
Mitochondrial d.	1	31	neonate	Mineral met. (Ca)	1	neonate	8025	195	20	8005	175	269090	277290	5.64345991561181	14.3565400843882	3.54392523364486	1.23317372150452e-06	2932
Pneumonia	1	31	neonate	Mineral met. (Ca)	1	neonate	8025	245	36	7989	209	269056	277290	7.09050091961484	28.9094990803852	5.07721533473202	1.86216991937911e-15	2932
Staphilococcus	1	31	neonate	Mineral met. (Ca)	1	neonate	8025	5181	626	7399	4555	264710	277290	149.942388834794	476.057611165206	4.17493681983235	7.90320010279678e-201	2932
Streptococcus	1	31	neonate	Mineral met. (Ca)	1	neonate	8025	6933	639	7386	6294	262971	277290	200.64670561506	438.35329438494	3.1847021761021	2.28825126469379e-145	2932
Urea cycle met.	1	31	neonate	Mineral met. (Ca)	1	neonate	8025	346	92	7933	254	269011	277290	10.013523747701	81.986476252299	9.1875749554319	6.02407861929408e-60	2932
Virus	2	29	adulthood	Mineral met. (Fe)	2	adulthood	466	10324	45	421	10279	266545	277290	17.3500090158318	27.6499909841682	2.59365859458273	9.33655355881903e-09	2932
Mitochondrial d.	1	31	neonate	Mineral met. (Mg)	1	neonate	5389	195	13	5376	182	271719	277290	3.78973277074543	9.21026722925457	3.43032102430878	0.000132306610820025	2932
Pneumonia	1	31	neonate	Mineral met. (Mg)	1	neonate	5389	245	37	5352	208	271693	277290	4.76145912221862	32.2385408777814	7.77072721833213	8.4874428377189e-22	2932
Staphilococcus	1	31	neonate	Mineral met. (Mg)	1	neonate	5389	5181	557	4832	4624	267277	277290	100.690284539652	456.309715460348	5.53181473810072	3.86056987120054e-236	2932
Streptococcus	1	31	neonate	Mineral met. (Mg)	1	neonate	5389	6933	592	4797	6341	265560	277290	134.739575895272	457.260424104728	4.39366085329034	2.99551008099554e-200	2932
Urea cycle met.	1	31	neonate	Mineral met. (Mg)	1	neonate	5389	346	89	5300	257	271644	277290	6.72434635219445	82.2756536478055	13.2354871891683	4.01072990409959e-71	2932
Urea cycle met.	1	31	neonate	Mitochondrial d.	1	neonate	195	346	10	185	336	276759	277290	0.243319268635724	9.75668073136428	41.0982658959538	1.13413961986883e-13	2932
Virus	2	29	adulthood	Multiple sclerosis	2	adulthood	1685	10324	35	1650	10289	265316	277290	62.7355476216236	-27.7355476216236	0.55789741744338	0.000134397751105335	2932
Pick's d.	4	31	aged	Parkinson's d.	4	aged	2839	58	5	2834	53	274398	277290	0.59382595838292	4.40617404161708	8.41997546489172	0.000327421836907091	2932
Vitamin deficiency	4	31	aged	Parkinson's d.	4	aged	2839	2378	54	2785	2324	272127	277290	24.3468642936997	29.6531357063003	2.21794475660562	1.68342157118892e-07	2932
Staphilococcus	1	31	neonate	Pneumonia	1	neonate	245	5181	34	211	5147	271898	277290	4.57768040679433	29.4223195932057	7.42734244827056	1.72581192627111e-19	2932
Streptococcus	1	31	neonate	Pneumonia	1	neonate	245	6933	60	185	6873	270172	277290	6.12566266363735	53.8743373363627	9.79485866176847	6.16550213665476e-41	2932
Urea cycle met.	1	31	neonate	Pneumonia	1	neonate	245	346	5	240	341	276704	277290	0.305708824696166	4.69429117530383	16.3554323463489	1.62330919628827e-05	2932
Takayasu's arteritis	5	15	other	Polyarteritis nodosa	5	other	117	63	5	112	58	277115	277290	0.0265822784810127	4.97341772151899	188.095238095238	8.45425381603636e-11	2932
Scleroderma	4	31	aged	Rheumatoid arthritis	4	aged	4775	706	54	4721	652	271863	277290	12.1574885498936	41.8425114501064	4.44170683594619	2.61110572882414e-19	2932
Sjogren's s.	4	31	aged	Rheumatoid arthritis	4	aged	4775	893	168	4607	725	271790	277290	15.3776731941289	152.622326805871	10.9249297913381	1.51181068809969e-117	2932
Spondylolisthesis	4	31	aged	Rheumatoid arthritis	4	aged	4775	2287	92	4683	2195	270320	277290	39.38268599661	52.61731400339	2.33605193937049	3.12811792973034e-13	2932
Vitamin deficiency	4	31	aged	Rheumatoid arthritis	4	aged	4775	2378	153	4622	2225	270290	277290	40.9497277218796	112.05027227812	3.73628857898978	9.03290611662785e-43	2932
Typhoid	3	14	youth	Salmonella	3	youth	137	50	20	117	30	277123	277290	0.0247033791337589	19.9752966208662	809.605839416058	8.14649521304941e-54	2932
Virus	2	29	adulthood	Schizophrenia	2	adulthood	1935	10324	36	1899	10288	265067	277290	72.0434923726063	-36.0434923726063	0.499698151969221	2.37302816317324e-06	2932
Sjogren's s.	4	31	aged	Scleroderma	4	aged	706	893	43	663	850	275734	277290	2.27364131414764	40.7263586858524	18.9123938470128	4.80269323243617e-40	2932
Spondylolisthesis	4	31	aged	Sjogren's s.	4	aged	893	2287	21	872	2266	274131	277290	7.36518085758592	13.6348191424141	2.85125381250762	2.60305537259279e-05	2932
Vitamin deficiency	4	31	aged	Sjogren's s.	4	aged	893	2378	40	853	2338	274059	277290	7.65824227343215	32.3417577265679	5.22313065737909	7.3913993634074e-17	2932
Vitamin deficiency	4	31	aged	Spondylolisthesis	4	aged	2287	2378	41	2246	2337	272666	277290	19.6129900104584	21.3870099895416	2.09045127632948	1.75297571218695e-05	2932
Streptococcus	1	31	neonate	Staphilococcus	1	neonate	5181	6933	944	4237	5989	266120	277290	129.539013307368	814.460986692632	7.28737988578078	0	2932
Urea cycle met.	1	31	neonate	Staphilococcus	1	neonate	5181	346	45	5136	301	271808	277290	6.46480579898301	38.535194201017	6.96076593779182	4.23931124273428e-24	2932
Urea cycle met.	1	31	neonate	Streptococcus	1	neonate	6933	346	41	6892	305	270052	277290	8.65093584334091	32.3490641566591	4.73937164053296	3.35154466004448e-16	2932
Thrombotic thrombocytopenic purpura	2	29	adulthood	Systemic lupus erythematosus	2	adulthood	2090	144	20	2070	124	275076	277290	1.08536189548848	18.9146381045115	18.427033492823	2.00127844024438e-19	2932
Virus	2	29	adulthood	Systemic lupus erythematosus	2	adulthood	2090	10324	118	1972	10206	264994	277290	77.8144181182156	40.1855818817844	1.51642848271042	1.25479641835559e-05	2932
Wegener's granulomatosis	2	29	adulthood	Systemic lupus erythematosus	2	adulthood	2090	212	11	2079	201	274999	277290	1.59789390169137	9.40210609830863	6.88406156901688	8.18090154550456e-07	2932
Virus	2	29	adulthood	Tuberculosis	2	adulthood	912	10324	67	845	10257	266121	277290	33.955382451585	33.044617548415	1.97317759844206	2.49116086884032e-07	2932
Wegener's granulomatosis	2	29	adulthood	Tuberculosis	2	adulthood	912	212	7	905	205	276173	277290	0.697262793465325	6.30273720653468	10.0392564548163	7.84166526346422e-06	2932
