# Supplementary material for: Constraints on Biological Mechanism from Disease Comorbidity Using Electronic Medical Records and Database of Genetic Variants
Source: PLoS Comput Biol. 2016 Apr 26;12(4):e1004885. doi: 10.1371/journal.pcbi.1004885 (PMC4846031; doi:10.1371/journal.pcbi.1004885)
Supplement: S5 File — (CSV) [file pcbi.1004885.s006.csv]

disease2	disease1	cluster2_id_columbia	cluster_n_columbia	cluster2_name_columbia	cluster1_id_columbia	cluster1_name_columbia	d1_columbia	d2_columbia	d1_and_d2_columbia	d1_not_d2_columbia	d2_not_d1_columbia	not_d1_d2_columbia	d_total_columbia	exp_d1_and_d2_columbia	obs_min_exp_columbia	obs_div_exp_columbia	stat_pvalue_columbia	columbia_n	cluster2_id_stride	cluster_n_stride	cluster2_name_stride	cluster1_id_stride	cluster1_name_stride	d1_stride	d2_stride	d1_and_d2_stride	d1_not_d2_stride	d2_not_d1_stride	not_d1_d2_stride	d_total_stride	exp_d1_and_d2_stride	obs_min_exp_stride	obs_div_exp_stride	stat_pvalue_stride	stride_n
Acidosis	AA metabolism (straight-chain)	1	31	neonate	1	neonate	55	6239	10	45	6229	972692	978976	0.350514210767169	9.64948578923283	28.5295137624036	2.47267703192789e-12	3834	1	31	neonate	1	neonate	122	7224	28	94	7196	269972	277290	3.17836200367846	24.8216379963215	8.80956919557758	1.15040597562393e-18	2932
Carbohydrate transport and metabolism	AA metabolism (straight-chain)	1	31	neonate	1	neonate	55	778	6	49	772	978149	978976	0.0437089366848626	5.95629106331514	137.271698995092	6.92975482266454e-12	3834	1	31	neonate	1	neonate	122	1231	7	115	1224	275944	277290	0.541606260593602	6.4583937394064	12.9245182511886	1.43624261674224e-06	2932
Hypoosmolality	AA metabolism (straight-chain)	1	31	neonate	1	neonate	55	12942	5	50	12937	965984	978976	0.727096476318112	4.27290352368189	6.87666652617974	0.000810457280486517	3834	1	31	neonate	1	neonate	122	12588	18	104	12570	264598	277290	5.53837498647625	12.4616250135237	3.25005078997953	1.06845425637903e-05	2932
Hypoglycemia	Acanthosis nigricans	3	14	youth	3	youth	431	373	5	426	368	978177	978976	0.164215465956264	4.83578453404374	30.4478020440027	8.2837677356818e-07	3834	3	14	youth	3	youth	1308	511	170	1138	341	275641	277290	2.41042951422698	167.589570485773	70.5268496741414	4.80274922933985e-262	2932
Alkalosis	Acidosis	1	31	neonate	1	neonate	6239	1605	252	5987	1353	971384	978976	10.228641968751	241.771358031249	24.6367016041691	2.03746650617952e-258	3834	1	31	neonate	1	neonate	7224	1974	572	6652	1402	268664	277290	51.4269393054203	520.57306069458	11.1225752052429	0	2932
Carbohydrate transport and metabolism	Acidosis	1	31	neonate	1	neonate	6239	778	42	6197	736	972001	978976	4.95818283594286	37.0418171640571	8.47084534590648	3.35866285910076e-25	3834	1	31	neonate	1	neonate	7224	1231	64	7160	1167	268899	277290	32.0701936600671	31.9298063399329	1.99562249852239	3.46240768832677e-07	2932
Cystic fibrosis	Acidosis	1	31	neonate	1	neonate	6239	1740	36	6203	1704	971033	978976	11.0889950315432	24.9110049684568	3.24646191089421	1.92636887688785e-09	3834	1	31	neonate	1	neonate	7224	988	107	7117	881	269185	277290	25.7395218002813	81.2604781997187	4.15703138660605	1.15095984327153e-34	2932
Epilepsy	Acidosis	1	31	neonate	1	neonate	6239	12099	227	6012	11872	960865	978976	77.1067533831269	149.893246616873	2.94397040518728	1.10826340885434e-44	3834	1	31	neonate	1	neonate	7224	12095	692	6532	11403	258663	277290	315.100724872877	376.899275127123	2.19612316118656	2.89430617756833e-82	2932
Gram-negative bacteria	Acidosis	1	31	neonate	1	neonate	6239	17560	1078	5161	16482	956255	978976	111.909628019482	966.090371980518	9.63277261374096	0	3834	1	31	neonate	1	neonate	7224	7265	1253	5971	6012	264054	277290	189.268852104295	1063.7311478957	6.6202123913635	0	2932
Hyperosmolality	Acidosis	1	31	neonate	1	neonate	6239	2910	318	5921	2592	970145	978976	18.5453882424084	299.454611757592	17.1471201273003	6.38439359283461e-275	3834	1	31	neonate	1	neonate	7224	2567	657	6567	1910	268156	277290	66.8758628151033	590.124137184897	9.82417231485232	0	2932
Hypoosmolality	Acidosis	1	31	neonate	1	neonate	6239	12942	906	5333	12036	960701	978976	82.47918028634	823.52081971366	10.9845902548337	0	3834	1	31	neonate	1	neonate	7224	12588	1878	5346	10710	259356	277290	327.944433625446	1550.05556637455	5.72657989415643	0	2932
Ichthyosis congenita	Acidosis	1	31	neonate	1	neonate	6239	170	6	6233	164	972573	978976	1.08340756055307	4.91659243944693	5.53808208329012	0.000842757244832362	3834	1	31	neonate	1	neonate	7224	275	35	7189	240	269826	277290	7.1643405820621	27.8356594179379	4.8853065539112	1.7589933733001e-14	2932
Mineral met. (Ca)	Acidosis	1	31	neonate	1	neonate	6239	3933	347	5892	3586	969151	978976	25.0649525626777	321.935047437322	13.8440317863075	3.58465065296939e-268	3834	1	31	neonate	1	neonate	7224	8025	1408	5816	6617	263449	277290	209.068484258358	1198.93151574164	6.73463532772379	0	2932
Mineral met. (Mg)	Acidosis	1	31	neonate	1	neonate	6239	1133	127	6112	1006	971731	978976	7.22059274180368	119.779407258196	17.5885837273071	1.25529224737976e-111	3834	1	31	neonate	1	neonate	7224	5389	946	6278	4443	265623	277290	140.395023260846	805.604976739154	6.73813058346367	0	2932
Pneumonia	Acidosis	1	31	neonate	1	neonate	6239	13192	472	5767	12720	960017	978976	84.0724266989181	387.927573301082	5.61420692292297	1.58298105697856e-195	3834	1	31	neonate	1	neonate	7224	245	49	7175	196	269870	277290	6.38277615492805	42.6172238450719	7.67691029900332	1.47775246916104e-28	2932
Staphilococcus	Acidosis	1	31	neonate	1	neonate	6239	23592	655	5584	22937	949800	978976	150.351477462165	504.648522537835	4.35645868637924	1.19485725241491e-213	3834	1	31	neonate	1	neonate	7224	5181	686	6538	4495	265571	277290	134.97617656605	551.02382343395	5.08237836818788	7.69462528483756e-271	2932
Streptococcus	Acidosis	1	31	neonate	1	neonate	6239	27682	590	5649	27092	945645	978976	176.416988771941	413.583011228059	3.34434911346723	9.6826131149836e-140	3834	1	31	neonate	1	neonate	7224	6933	783	6441	6150	263916	277290	180.619539110678	602.380460889322	4.33507916062282	1.93485526942483e-263	2932
Urea cycle met.	Acidosis	1	31	neonate	1	neonate	6239	74	7	6232	67	972670	978976	0.4716009381231	6.5283990618769	14.8430578358451	5.27315234058574e-07	3834	1	31	neonate	1	neonate	7224	346	109	7115	237	269829	277290	9.01404305961268	99.9859569403873	12.0922431010312	4.14613471777108e-84	2932
Anaerobes	Alcoholism	2	29	adulthood	2	adulthood	27638	709	57	27581	652	950686	978976	20.0161617853757	36.9838382146243	2.84769880515482	4.13255726984164e-12	3834	2	29	adulthood	2	adulthood	11363	606	42	11321	564	265363	277290	24.8331277723683	17.1668722276317	1.69128916763893	0.00132363961178381	2932
Benign neoplasms	Alcoholism	2	29	adulthood	2	adulthood	27638	77272	1918	25720	75354	875984	978976	2181.5075507469	-263.507550746903	0.879208508512069	1.39880996307591e-09	3834	2	29	adulthood	2	adulthood	11363	59938	888	10475	59050	206877	277290	2456.18483897724	-1568.18483897724	0.361536308631301	0	2932
Bipolar disorder	Alcoholism	2	29	adulthood	2	adulthood	27638	12373	2586	25052	9787	941551	978976	349.308843117707	2236.69115688229	7.40319076070054	0	3834	2	29	adulthood	2	adulthood	11363	7179	976	10387	6203	259724	277290	294.186508709294	681.813491290706	3.31762324615795	1.55136132020825e-239	2932
Budd-Chiari s.	Alcoholism	2	29	adulthood	2	adulthood	27638	152	18	27620	134	951204	978976	4.29119406400157	13.7088059359984	4.19463667490602	3.59001953522624e-07	3834	2	29	adulthood	2	adulthood	11363	173	17	11346	156	265771	277290	7.08932525514804	9.91067474485196	2.39797151183819	0.000818470344891706	2932
Depression	Alcoholism	2	29	adulthood	2	adulthood	27638	27085	4437	23201	22648	928690	978976	764.651258049227	3672.34874195077	5.80264526252091	0	3834	2	29	adulthood	2	adulthood	11363	8283	949	10414	7334	258593	277290	339.4270583144	609.5729416856	2.79588788446257	1.27920576228393e-179	2932
Goiter	Alcoholism	2	29	adulthood	2	adulthood	27638	10820	153	27485	10667	940671	978976	305.465261661164	-152.465261661164	0.500875285025747	1.54744593507776e-22	3834	2	29	adulthood	2	adulthood	11363	9201	112	11251	9089	256838	277290	377.045558801255	-265.045558801255	0.297046331366646	6.1599838221139e-61	2932
HIV	Alcoholism	2	29	adulthood	2	adulthood	27638	6138	933	26705	5205	946133	978976	173.285191873958	759.714808126042	5.38418770761805	0	3834	2	29	adulthood	2	adulthood	11363	1073	83	11280	990	264937	277290	43.970208085398	39.029791914602	1.88764173776024	6.95519135048161e-08	2932
Hepatitis B	Alcoholism	2	29	adulthood	2	adulthood	27638	5757	560	27078	5197	946141	978976	162.528975174059	397.471024825941	3.44553947627044	3.70535690425371e-138	3834	2	29	adulthood	2	adulthood	11363	3212	205	11158	3007	262920	277290	131.623772945292	73.3762270547081	1.55746941006779	9.53316382606316e-10	2932
Schizophrenia	Alcoholism	2	29	adulthood	2	adulthood	27638	11256	2167	25471	9089	942249	978976	317.774213055274	1849.22578694473	6.81930726588903	0	3834	2	29	adulthood	2	adulthood	11363	1935	312	11051	1623	264304	277290	79.2938980850373	232.706101914963	3.93472899598657	1.73746282935511e-94	2932
Epilepsy	Alkalosis	1	31	neonate	1	neonate	1605	12099	55	1550	12044	965327	978976	19.8359254976629	35.1640745023371	2.77274685300065	4.35328955183044e-11	3834	1	31	neonate	1	neonate	1974	12095	208	1766	11887	263429	277290	86.1031050524721	121.896894947528	2.41570846804238	1.04802019993491e-30	2932
Gram-negative bacteria	Alkalosis	1	31	neonate	1	neonate	1605	17560	280	1325	17280	960091	978976	28.7890612231556	251.210938776844	9.7259163065307	8.77952294920009e-180	3834	1	31	neonate	1	neonate	1974	7265	397	1577	6868	268448	277290	51.7188142378016	345.281185762198	7.67612339630614	7.27276706813496e-222	2932
Hyperosmolality	Alkalosis	1	31	neonate	1	neonate	1605	2910	72	1533	2838	974533	978976	4.77085240087602	67.229147599124	15.0916427401484	1.1999662100725e-58	3834	1	31	neonate	1	neonate	1974	2567	292	1682	2275	273041	277290	18.2742183273829	273.725781672617	15.9787956326676	2.958807419092e-250	2932
Hypoosmolality	Alkalosis	1	31	neonate	1	neonate	1605	12942	339	1266	12603	964768	978976	21.2179971725558	317.782002827444	15.9770027888625	6.74487121113274e-289	3834	1	31	neonate	1	neonate	1974	12588	668	1306	11920	263396	277290	89.6127231418371	578.387276858163	7.45429863728953	0	2932
Mineral met. (Ca)	Alkalosis	1	31	neonate	1	neonate	1605	3933	67	1538	3866	973505	978976	6.4480283479881	60.5519716520119	10.3907731765641	1.63676542627646e-44	3834	1	31	neonate	1	neonate	1974	8025	390	1584	7635	267681	277290	57.1291788380396	332.87082116196	6.8266340936852	1.37594371879028e-199	2932
Mineral met. (Mg)	Alkalosis	1	31	neonate	1	neonate	1605	1133	31	1574	1102	976269	978976	1.85751744680156	29.1424825531984	16.6889414973618	2.3432316227811e-27	3834	1	31	neonate	1	neonate	1974	5389	306	1668	5083	270233	277290	38.3637563561614	267.636243643839	7.97627836959336	1.93916869401839e-173	2932
Pneumonia	Alkalosis	1	31	neonate	1	neonate	1605	13192	149	1456	13043	964328	978976	21.6278642173046	127.372135782695	6.88926093223685	2.94353572560561e-74	3834	1	31	neonate	1	neonate	1974	245	14	1960	231	275085	277290	1.74413069349778	12.2558693065022	8.02692140686062	3.94000875877936e-09	2932
Staphilococcus	Alkalosis	1	31	neonate	1	neonate	1605	23592	196	1409	23396	953975	978976	38.6783332788546	157.321666721145	5.06743655645454	9.27130253962062e-76	3834	1	31	neonate	1	neonate	1974	5181	261	1713	4920	270396	277290	36.8830249918858	224.116975008114	7.07642608103375	9.27458397442732e-135	2932
Streptococcus	Alkalosis	1	31	neonate	1	neonate	1605	27682	132	1473	27550	949821	978976	45.383758130945	86.616241869055	2.90852951443868	1.03366563507345e-26	3834	1	31	neonate	1	neonate	1974	6933	257	1717	6676	268640	277290	49.3553391755923	207.644660824408	5.20713674128885	1.16696195547864e-102	2932
Goiter	Alopecia	2	29	adulthood	2	adulthood	3979	10820	141	3838	10679	964318	978976	43.9773600169974	97.0226399830026	3.20619518646647	5.83788785271558e-32	3834	2	29	adulthood	2	adulthood	3701	9201	160	3541	9041	264548	277290	122.806091095965	37.1939089040355	1.3028669715981	0.00101492363672729	2932
Psoriasis	Alopecia	2	29	adulthood	2	adulthood	3979	4577	148	3831	4429	970568	978976	18.6029923103324	129.397007689668	7.95570935745634	5.54274922659254e-81	3834	2	29	adulthood	2	adulthood	3701	3249	77	3624	3172	270417	277290	43.3645245050308	33.6354754949692	1.77564497429384	2.31344572060938e-06	2932
Systemic lupus erythematosus	Alopecia	2	29	adulthood	2	adulthood	3979	3194	110	3869	3084	971913	978976	12.9818565521525	97.0181434478475	8.4733643110362	3.32523256787591e-63	3834	2	29	adulthood	2	adulthood	3701	2090	67	3634	2023	271566	277290	27.8953081611309	39.1046918388691	2.40183759982108	1.57656203004603e-10	2932
Virus	Alopecia	2	29	adulthood	2	adulthood	3979	135833	1154	2825	134679	840318	978976	552.086575156081	601.913424843919	2.09025187702445	1.76221690539892e-135	3834	2	29	adulthood	2	adulthood	3701	10324	203	3498	10121	263468	277290	137.794814093548	65.2051859064517	1.47320493398383	8.70586577854349e-08	2932
Bundle branch block	Alzheimer's	4	31	aged	4	aged	9073	11853	717	8356	11136	958767	978976	109.851793098094	607.148206901906	6.52697584426083	0	3834	4	31	aged	4	aged	2444	13641	235	2209	13406	261440	277290	120.230098452883	114.769901547117	1.95458544095008	6.55072198073096e-22	2932
Giant cell arteritis	Alzheimer's	4	31	aged	4	aged	9073	828	36	9037	792	969111	978976	7.67377749812048	28.3262225018795	4.69130099339176	6.74982624015919e-14	3834	4	31	aged	4	aged	2444	632	19	2425	613	274233	277290	5.57037037037037	13.4296296296296	3.41090425531915	5.38477483792581e-06	2932
Parkinson's d.	Alzheimer's	4	31	aged	4	aged	9073	6116	902	8171	5214	964689	978976	56.6821535972281	845.317846402772	15.9132979739872	0	3834	4	31	aged	4	aged	2444	2839	174	2270	2665	272181	277290	25.0225972808251	148.977402719175	6.95371459833774	8.45965993396518e-88	2932
Vitamin deficiency	Alzheimer's	4	31	aged	4	aged	9073	776	108	8965	668	969235	978976	7.19184944268297	100.808150557317	15.0169995716303	1.26607307000158e-88	3834	4	31	aged	4	aged	2444	2378	52	2392	2326	272520	277290	20.9593999062354	31.0406000937646	2.48098706225507	6.19635082575201e-09	2932
Carcinoma in situ	Amyotrophic lateral sclerosis	4	31	aged	4	aged	2182	31151	44	2138	31107	945687	978976	69.4312036250123	-25.4312036250123	0.633720830156388	0.00118286289492171	3834	4	31	aged	4	aged	276	27861	10	266	27851	249163	277290	27.7313859136644	-17.7313859136644	0.360602244371515	0.000117807702338371	2932
Lipid metabolism d.	Amyotrophic lateral sclerosis	4	31	aged	4	aged	2182	57308	74	2108	57234	919560	978976	127.731482692119	-53.7314826921191	0.579340335212172	1.74880342547675e-07	3834	4	31	aged	4	aged	276	79104	46	230	79058	197956	277290	78.7359948068809	-32.7359948068809	0.58423088592233	5.15398578728234e-06	2932
Aplastic anemia	Anaerobes	2	29	adulthood	2	adulthood	709	5191	47	662	5144	973123	978976	3.75945784166313	43.2405421583369	12.5018026480137	2.33575243882796e-35	3834	2	29	adulthood	2	adulthood	606	1771	36	570	1735	274949	277290	3.87041004003029	32.1295899599697	9.30134007189539	2.89926322816215e-23	2932
Depression	Anaerobes	2	29	adulthood	2	adulthood	709	27085	39	670	27046	951221	978976	19.615664735397	19.384335264603	1.98820690127434	7.49340741897639e-05	3834	2	29	adulthood	2	adulthood	606	8283	41	565	8242	268442	277290	18.1019798766634	22.8980201233366	2.26494561806778	1.83458023153367e-06	2932
Helicobacter pilori	Anaerobes	2	29	adulthood	2	adulthood	709	4718	30	679	4688	973579	978976	3.41689888209721	26.5831011179028	8.77989107526258	8.07807505583242e-19	3834	2	29	adulthood	2	adulthood	606	4001	66	540	3935	272749	277290	8.74393595153089	57.2560640484691	7.54808822546839	1.94000892717312e-36	2932
Tuberculosis	Anaerobes	2	29	adulthood	2	adulthood	709	66569	179	530	66390	911877	978976	48.2110092586539	130.788990741346	3.71284490311452	2.35587648630371e-53	3834	2	29	adulthood	2	adulthood	606	912	11	595	901	275783	277290	1.99311911716975	9.00688088283025	5.51898775403856	7.26861896912528e-06	2932
Virus	Anaerobes	2	29	adulthood	2	adulthood	709	135833	204	505	135629	842638	978976	98.3738079380904	105.62619206191	2.07372271416375	7.29978412767837e-25	3834	2	29	adulthood	2	adulthood	606	10324	51	555	10273	266411	277290	22.5624580763821	28.4375419236179	2.26039201169245	1.20547600516259e-07	2932
Psoriasis	Ankylosing spondylitis	2	29	adulthood	2	adulthood	510	4577	17	493	4560	973906	978976	2.38439961755957	14.6156003824404	7.12967737236909	6.2178928035444e-10	3834	2	29	adulthood	2	adulthood	532	3249	16	516	3233	273525	277290	6.23343070431678	9.76656929568322	2.56680482369358	0.000684872081536297	2932
Systemic lupus erythematosus	Ankylosing spondylitis	2	29	adulthood	2	adulthood	510	3194	78	432	3116	975350	978976	1.6639223024875	76.3360776975125	46.8771888467347	3.13174520941128e-102	3834	2	29	adulthood	2	adulthood	532	2090	13	519	2077	274681	277290	4.0098092249991	8.9901907750009	3.24204950174479	0.000256138215101174	2932
Bundle branch block	Aortic aneurysm	4	31	aged	4	aged	2990	11853	275	2715	11578	964408	978976	36.2015718465008	238.798428153499	7.59635524020985	4.22920862696886e-146	3834	4	31	aged	4	aged	5401	13641	650	4751	12991	258898	277290	265.696711024559	384.303288975441	2.44639836712137	7.27209914769536e-97	2932
Cardiomyopathy	Aortic aneurysm	4	31	aged	4	aged	2990	11457	159	2831	11298	964688	978976	34.9921039943778	124.007896005622	4.54388224342116	3.14397470054867e-54	3834	4	31	aged	4	aged	5401	8212	242	5159	7970	263919	277290	159.951718417541	82.0482815824588	1.51295654960254	4.81100577940004e-10	2932
Cholelithiasis	Aortic aneurysm	4	31	aged	4	aged	2990	15353	128	2862	15225	960761	978976	46.8913129637499	81.1086870362501	2.72971669824969	3.65235089353348e-23	3834	4	31	aged	4	aged	5401	8095	227	5174	7868	264021	277290	157.672815463955	69.3271845360453	1.43969015414641	1.01876494470015e-07	2932
Giant cell arteritis	Aortic aneurysm	4	31	aged	4	aged	2990	828	16	2974	812	975174	978976	2.52888732716635	13.4711126728337	6.32689318662854	1.09597166202883e-08	3834	4	31	aged	4	aged	5401	632	31	5370	601	271288	277290	12.3099715099715	18.6900284900285	2.51828365117571	4.05817914421546e-06	2932
Lipid metabolism d.	Aortic aneurysm	4	31	aged	4	aged	2990	57308	649	2341	56659	919327	978976	175.030766842088	473.969233157912	3.70791953728641	3.41528925142211e-185	3834	4	31	aged	4	aged	5401	79104	2085	3316	77019	194870	277290	1540.77213026074	544.227869739262	1.35321762319725	2.83782134226668e-58	2932
Burkitt's lymphoma	Aplastic anemia	2	29	adulthood	2	adulthood	5191	104	27	5164	77	973708	978976	0.55145784983493	26.4485421501651	48.9611309514989	1.49647910495588e-37	3834	2	29	adulthood	2	adulthood	1771	228	15	1756	213	275306	277290	1.45619387644704	13.543806123553	10.3008261761122	3.56555141315927e-11	2932
HIV	Aplastic anemia	2	29	adulthood	2	adulthood	5191	6138	488	4703	5650	968135	978976	32.5466180989115	455.453381901089	14.993877352078	0	3834	2	29	adulthood	2	adulthood	1771	1073	40	1731	1033	274486	277290	6.8530527606477	33.1469472393523	5.83681483231708	1.87204690042416e-18	2932
Helicobacter pilori	Aplastic anemia	2	29	adulthood	2	adulthood	5191	4718	121	5070	4597	969188	978976	25.0170974569346	95.9829025430654	4.83669219453992	4.99595428761962e-44	3834	2	29	adulthood	2	adulthood	1771	4001	74	1697	3927	271592	277290	25.5536478055465	48.4463521944535	2.89586835363435	1.96248009991679e-15	2932
Mineral met. (Fe)	Aplastic anemia	2	29	adulthood	2	adulthood	5191	460	28	5163	432	973353	978976	2.4391404896545	25.5608595103455	11.4794535693047	1.01409289839911e-20	3834	2	29	adulthood	2	adulthood	1771	466	30	1741	436	275083	277290	2.97625590536983	27.0237440946302	10.0797784040926	1.29502604377126e-20	2932
Thrombotic thrombocytopenic purpura	Aplastic anemia	2	29	adulthood	2	adulthood	5191	112	12	5179	100	973685	978976	0.593877684437616	11.4061223155624	20.2061810276027	1.3215186031151e-12	3834	2	29	adulthood	2	adulthood	1771	144	11	1760	133	275386	277290	0.919701395650763	10.0802986043492	11.9604037267081	3.01494312181375e-09	2932
Virus	Aplastic anemia	2	29	adulthood	2	adulthood	5191	135833	1516	3675	134317	839468	978976	720.251674198346	795.748325801654	2.10481982105399	1.34598311637121e-180	3834	2	29	adulthood	2	adulthood	1771	10324	254	1517	10070	265449	277290	65.9374806159616	188.062519384038	3.85213383385646	9.83246543512033e-75	2932
Autism	Attention deficit	3	14	youth	3	youth	6964	481	109	6855	372	971640	978976	3.42162014186252	105.578379858137	31.8562539033533	6.51538475144281e-126	3834	3	14	youth	3	youth	5043	2423	324	4719	2099	270148	277290	44.0664611057016	279.933538894298	7.35253051573226	2.02899385036561e-172	2932
Pervasive dev. dis.	Attention deficit	3	14	youth	3	youth	6964	1162	307	6657	855	971157	978976	8.26595136142255	298.734048638577	37.1403104829262	0	3834	3	14	youth	3	youth	5043	1095	299	4744	796	271451	277290	19.9144758195391	279.085524180461	15.0142038740802	1.25858443279621e-253	2932
Cerebral palsy	Autism	3	14	youth	3	youth	481	2968	40	441	2928	975567	978976	1.45826659693394	38.5417334030661	27.4298266751097	1.75212485628046e-43	3834	3	14	youth	3	youth	2423	2539	59	2364	2480	272387	277290	22.1861480760215	36.8138519239785	2.65931696650697	3.98881740736561e-11	2932
Depression	Bipolar disorder	2	29	adulthood	2	adulthood	12373	27085	5569	6804	21516	945087	978976	342.319632963423	5226.68036703658	16.2684212757235	0	3834	2	29	adulthood	2	adulthood	7179	8283	1517	5662	6766	263345	277290	214.445731905226	1302.55426809477	7.07405079374785	0	2932
Migraine	Bipolar disorder	2	29	adulthood	2	adulthood	12373	8049	352	12021	7697	958906	978976	101.72902808649	250.27097191351	3.46017264315873	3.55616785035347e-86	3834	2	29	adulthood	2	adulthood	7179	12593	551	6628	12042	258069	277290	326.031039705723	224.968960294277	1.69002313551904	2.58430640642347e-32	2932
Schizophrenia	Bipolar disorder	2	29	adulthood	2	adulthood	12373	11256	3178	9195	8078	958525	978976	142.261391494786	3035.73860850521	22.3391600954252	0	3834	2	29	adulthood	2	adulthood	7179	1935	509	6670	1426	268685	277290	50.0968841285297	458.90311587147	10.1603125394805	0	2932
Cardiomyopathy	Bundle branch block	4	31	aged	4	aged	11853	11457	1794	10059	9663	957460	978976	138.716190182395	1655.28380981761	12.9328811412793	0	3834	4	31	aged	4	aged	13641	8212	1815	11826	6397	257252	277290	403.98100183923	1411.01899816077	4.49278553134117	0	2932
Cholelithiasis	Bundle branch block	4	31	aged	4	aged	11853	15353	663	11190	14690	952433	978976	185.887201524859	477.112798475141	3.56667911809591	5.72381904491394e-169	3834	4	31	aged	4	aged	13641	8095	578	13063	7517	256132	277290	398.225305636698	179.774694363302	1.45143965443349	9.27560494654897e-19	2932
Diabetes type 2	Bundle branch block	4	31	aged	4	aged	11853	60815	2890	8963	57925	909198	978976	736.320599279247	2153.67940072075	3.92492075167923	0	3834	4	31	aged	4	aged	13641	40176	2890	10751	37286	226363	277290	1976.41752677702	913.58247322298	1.46224163712653	6.67468349513561e-104	2932
Lipid metabolism d.	Bundle branch block	4	31	aged	4	aged	11853	57308	2391	9462	54917	912206	978976	693.859424541562	1697.14057545844	3.44594296111169	0	3834	4	31	aged	4	aged	13641	79104	5577	8064	73527	190122	277290	3891.44096072704	1685.55903927296	1.43314521697332	9.76925644353877e-221	2932
Parkinson's d.	Bundle branch block	4	31	aged	4	aged	11853	6116	351	11502	5765	961358	978976	74.0497703723074	276.950229627693	4.7400552119911	1.89569171135208e-123	3834	4	31	aged	4	aged	13641	2839	217	13424	2622	261027	277290	139.661722384507	77.3382776154928	1.55375428782534	3.6322052158427e-10	2932
Spondylolisthesis	Bundle branch block	4	31	aged	4	aged	11853	1024	30	11823	994	966129	978976	12.3981302912431	17.6018697087569	2.41971969121741	1.75415269222961e-05	3834	4	31	aged	4	aged	13641	2287	161	13480	2126	261523	277290	112.506642864871	48.4933571351293	1.43102661229856	9.30035986592439e-06	2932
Vitamin deficiency	Bundle branch block	4	31	aged	4	aged	11853	776	44	11809	732	966391	978976	9.39545811133266	34.6045418886673	4.68311384911906	1.11133678958066e-16	3834	4	31	aged	4	aged	13641	2378	178	13463	2200	261449	277290	116.98329546684	61.0167045331602	1.52158476378755	5.07236297432961e-08	2932
HIV	Burkitt's lymphoma	2	29	adulthood	2	adulthood	104	6138	17	87	6121	972751	978976	0.65206092897068	16.3479390710293	26.0711832969897	2.87116338495031e-19	3834	2	29	adulthood	2	adulthood	228	1073	10	218	1063	275999	277290	0.882267662014497	9.1177323379855	11.3344288026684	2.8942857497688e-08	2932
Cystic fibrosis	Carbohydrate transport and metabolism	1	31	neonate	1	neonate	778	1740	12	766	1728	976470	978976	1.38279181512111	10.6172081848789	8.67809591348285	2.59831519284792e-08	3834	1	31	neonate	1	neonate	1231	988	50	1181	938	275121	277290	4.38612283169245	45.6138771683075	11.3995895506435	8.52632359952421e-36	2932
Gram-negative bacteria	Carbohydrate transport and metabolism	1	31	neonate	1	neonate	778	17560	53	725	17507	960691	978976	13.955071421567	39.044928578433	3.79790245416376	4.53048845667381e-16	3834	1	31	neonate	1	neonate	1231	7265	61	1170	7204	268855	277290	32.2522088787912	28.7477911212088	1.89134332563849	3.85905223915958e-06	2932
Hyperosmolality	Carbohydrate transport and metabolism	1	31	neonate	1	neonate	778	2910	13	765	2897	975301	978976	2.31260010459909	10.6873998954009	5.62137828072686	9.42924188980127e-07	3834	1	31	neonate	1	neonate	1231	2567	30	1201	2537	273522	277290	11.3959284503588	18.6040715496412	2.63251916074073	2.72360682579414e-06	2932
Hypoosmolality	Carbohydrate transport and metabolism	1	31	neonate	1	neonate	778	12942	47	731	12895	965303	978976	10.285110155918	36.714889844082	4.56971284580325	2.49121105436059e-17	3834	1	31	neonate	1	neonate	1231	12588	93	1138	12495	263564	277290	55.883111543871	37.116888456129	1.66418793497192	2.62185918716004e-06	2932
Mineral met. (Ca)	Carbohydrate transport and metabolism	1	31	neonate	1	neonate	778	3933	17	761	3916	974282	978976	3.12558632693754	13.8744136730625	5.43897951353552	3.35781697437693e-08	3834	1	31	neonate	1	neonate	1231	8025	73	1158	7952	268107	277290	35.6261495185546	37.3738504814454	2.04905668972114	1.79428297811375e-08	2932
Mineral met. (Mg)	Carbohydrate transport and metabolism	1	31	neonate	1	neonate	778	1133	7	771	1126	977072	978976	0.900404095708168	6.09959590429183	7.77428715991623	4.20453870711457e-05	3834	1	31	neonate	1	neonate	1231	5389	60	1171	5329	270730	277290	23.9239027732699	36.0760972267301	2.50795200802429	2.52381572403784e-10	2932
Staphilococcus	Carbohydrate transport and metabolism	1	31	neonate	1	neonate	778	23592	58	720	23534	954664	978976	18.7487497139869	39.2512502860131	3.09353961649673	1.06445829701344e-13	3834	1	31	neonate	1	neonate	1231	5181	53	1178	5128	270931	277290	23.0005084929136	29.9994915070864	2.30429688179847	6.24726895468747e-08	2932
Keratoderma	Carcinoma in situ	4	31	aged	4	aged	31151	670	85	31066	585	947240	978976	21.3193888307783	63.6806111692217	3.98698108443369	8.76764690899927e-27	3834	4	31	aged	4	aged	27861	2108	589	27272	1519	247910	277290	211.803483717408	377.196516282592	2.78087966100621	7.65016919216071e-119	2932
Vitamin deficiency	Carcinoma in situ	4	31	aged	4	aged	31151	776	71	31080	705	947120	978976	24.6923070637074	46.3076929362926	2.87538948129944	5.73217526830478e-15	3834	4	31	aged	4	aged	27861	2378	333	27528	2045	247384	277290	238.932013415558	94.0679865844423	1.39370189552974	9.59329926440826e-10	2932
Diabetes type 2	Cardiomyopathy	4	31	aged	4	aged	11457	60815	3281	8176	57534	909985	978976	711.720670373942	2569.27932962606	4.60995463048185	0	3834	4	31	aged	4	aged	8212	40176	1535	6677	38641	230437	277290	1189.82044790652	345.179552093476	1.29011062358259	2.89392944341331e-26	2932
Hypersensitivity angiitis	Cardiomyopathy	4	31	aged	4	aged	11457	1492	64	11393	1428	966091	978976	17.4609428627464	46.5390571372536	3.66532325906332	3.81795116474998e-18	3834	4	31	aged	4	aged	8212	226	18	8194	208	268870	277290	6.69303617151718	11.3069638284828	2.68936242666678	0.000160426061614557	2932
Lipid metabolism d.	Cardiomyopathy	4	31	aged	4	aged	11457	57308	2505	8952	54803	912716	978976	670.678092210636	1834.32190778936	3.73502583294948	0	3834	4	31	aged	4	aged	8212	79104	2591	5621	76513	192565	277290	2342.68112084821	248.31887915179	1.10599772924361	1.02795793563931e-09	2932
Leukodystrophy	Cerebral palsy	3	14	youth	3	youth	2968	223	24	2944	199	975809	978976	0.676077860948583	23.3239221390514	35.4988698584603	1.90376080515522e-29	3834	3	14	youth	3	youth	2539	158	30	2509	128	274623	277290	1.44672364672365	28.5532763532764	20.73651043718	3.52517366058255e-30	2932
Muscular distrophy	Cerebral palsy	3	14	youth	3	youth	2968	746	47	2921	699	975309	978976	2.26167750792665	44.7383224920734	20.7810352427683	3.5981026398112e-45	3834	3	14	youth	3	youth	2539	333	18	2521	315	274436	277290	3.04910743265174	14.9508925673483	5.90336693526926	3.16554448299242e-09	2932
Pervasive dev. dis.	Cerebral palsy	3	14	youth	3	youth	2968	1162	57	2911	1105	974903	978976	3.52288105122087	53.4771189487791	16.1799388543779	2.08987935741578e-48	3834	3	14	youth	3	youth	2539	1095	30	2509	1065	273686	277290	10.0263442605215	19.9736557394785	2.99211748773921	2.04790253312011e-07	2932
Diabetes type 2	Cholelithiasis	4	31	aged	4	aged	15353	60815	2897	12456	57918	905705	978976	953.744213341287	1943.25578665871	3.03750204664502	0	3834	4	31	aged	4	aged	8095	40176	1539	6556	38637	230558	277290	1172.86854917235	366.131450827653	1.3121675068242	1.23001176465692e-29	2932
Hepatitis A	Cholelithiasis	4	31	aged	4	aged	15353	1131	77	15276	1054	962569	978976	17.7371488167228	59.2628511832772	4.34117122180333	4.69507141083612e-26	3834	4	31	aged	4	aged	8095	246	21	8074	225	268970	277290	7.18154278913773	13.8184572108623	2.92416276231941	1.40096275818807e-05	2932
Hepatitis C	Cholelithiasis	4	31	aged	4	aged	15353	18421	922	14431	17499	946124	978976	288.89126291145	633.10873708855	3.19151223442367	5.65277246637295e-203	3834	4	31	aged	4	aged	8095	6583	540	7555	6043	263152	277290	192.17925276786	347.82074723214	2.80987667618983	3.46663284533523e-101	2932
Vitamin deficiency	Cholelithiasis	4	31	aged	4	aged	15353	776	57	15296	719	962904	978976	12.1697855718628	44.8302144281372	4.68373084007222	2.94070980754832e-21	3834	4	31	aged	4	aged	8095	2378	114	7981	2264	266931	277290	69.421580294998	44.578419705002	1.64214066455376	4.56559811020321e-07	2932
Gram-negative bacteria	Cystic fibrosis	1	31	neonate	1	neonate	1740	17560	134	1606	17426	959810	978976	31.210571045664	102.789428954336	4.29341711832011	1.00661575481767e-43	3834	1	31	neonate	1	neonate	988	7265	262	726	7003	269299	277290	25.8856071261135	236.114392873887	10.1214547035172	1.48537134959409e-178	2932
Hypoosmolality	Cystic fibrosis	1	31	neonate	1	neonate	1740	12942	50	1690	12892	964344	978976	23.0026885235185	26.9973114764815	2.17365895942463	7.92623308699179e-07	3834	1	31	neonate	1	neonate	988	12588	131	857	12457	263845	277290	44.8517580872011	86.1482419127989	2.92073277808439	1.85980834739575e-27	2932
Ichthyosis congenita	Cystic fibrosis	1	31	neonate	1	neonate	1740	170	8	1732	162	977074	978976	0.302152453175563	7.69784754682444	26.4767004732928	1.11207703819161e-09	3834	1	31	neonate	1	neonate	988	275	9	979	266	276036	277290	0.979840600093765	8.02015939990624	9.18516746411483	8.34031399663862e-07	2932
Staphilococcus	Cystic fibrosis	1	31	neonate	1	neonate	1740	23592	68	1672	23524	953712	978976	41.9316510312817	26.0683489687183	1.62168668124398	0.000157153350522885	3834	1	31	neonate	1	neonate	988	5181	168	820	5013	271289	277290	18.4601969057665	149.539803094233	9.10066132325603	1.38292534018707e-104	2932
HIV	Depression	2	29	adulthood	2	adulthood	27085	6138	1115	25970	5023	946868	978976	169.817983280489	945.182016719511	6.56585350067637	0	3834	2	29	adulthood	2	adulthood	8283	1073	55	8228	1018	267989	277290	32.0518554581846	22.9481445418154	1.71596930080238	0.000143860837391771	2932
Migraine	Depression	2	29	adulthood	2	adulthood	27085	8049	922	26163	7127	944764	978976	222.68897807505	699.31102192495	4.14030370056874	9.28109610021664e-286	3834	2	29	adulthood	2	adulthood	8283	12593	786	7497	11807	257200	277290	376.168700638321	409.831299361679	2.08948803732537	1.26536054703782e-83	2932
Schizophrenia	Depression	2	29	adulthood	2	adulthood	27085	11256	3655	23430	7601	944290	978976	311.415969339391	3343.58403066061	11.7367134631964	0	3834	2	29	adulthood	2	adulthood	8283	1935	225	8058	1710	267297	277290	57.800876338851	167.199123661149	3.89267454494917	1.89363862380541e-66	2932
Rheumatoid arthritis	Dermatomyositis-polymyositis	4	31	aged	4	aged	642	7333	126	516	7207	971127	978976	4.80888806262871	121.191111937371	26.2014832449903	5.50611099170536e-134	3834	4	31	aged	4	aged	473	4775	36	437	4739	272078	277290	8.14517292365394	27.8548270763461	4.41979566762228	2.49201891556795e-13	2932
Scleroderma	Dermatomyositis-polymyositis	4	31	aged	4	aged	642	680	48	594	632	977702	978976	0.445935344686693	47.5540646553133	107.638922484882	2.44340944628607e-80	3834	4	31	aged	4	aged	473	706	17	456	689	276128	277290	1.20429153593711	15.7957084640629	14.1161832435961	1.39970652611938e-14	2932
Sjogren's s.	Dermatomyositis-polymyositis	4	31	aged	4	aged	642	348	12	630	336	977998	978976	0.228213970516131	11.7717860294839	52.5822322483618	2.54052360738778e-17	3834	4	31	aged	4	aged	473	893	12	461	881	275936	277290	1.52327527137654	10.4767247286235	7.87776196823307	6.81988638677715e-08	2932
Giant cell arteritis	Diabetes type 2	4	31	aged	4	aged	60815	828	220	60595	608	917553	978976	51.4362149838198	168.56378501618	4.27714208888047	1.72356856354363e-76	3834	4	31	aged	4	aged	40176	632	129	40047	503	236611	277290	91.5692307692308	37.4307692307692	1.40877016129032	5.52442566666744e-05	2932
Gout	Diabetes type 2	4	31	aged	4	aged	60815	192	41	60774	151	918010	978976	11.9272382571176	29.0727617428824	3.43750993450081	3.31615807955007e-12	3834	4	31	aged	4	aged	40176	106	43	40133	63	237051	277290	15.3581304771178	27.6418695228822	2.79981994319335	5.45865563617757e-11	2932
Hepatitis C	Diabetes type 2	4	31	aged	4	aged	60815	18421	5629	55186	12792	905369	978976	1144.33154132481	4484.66845867519	4.91902896732463	0	3834	4	31	aged	4	aged	40176	6583	1388	38788	5195	231919	277290	953.797857838364	434.202142161636	1.45523497310603	2.92013199769151e-48	2932
Lipid metabolism d.	Diabetes type 2	4	31	aged	4	aged	60815	57308	17392	43423	39916	878245	978976	3560.03213561926	13831.9678643807	4.88534915906727	0	3834	4	31	aged	4	aged	40176	79104	19961	20215	59143	177971	277290	11461.2222005842	8499.77779941577	1.74161181509791	0	2932
Vitamin deficiency	Diabetes type 2	4	31	aged	4	aged	60815	776	216	60599	560	917601	978976	48.2059212891838	167.794078710816	4.48077734484591	3.35643773546331e-79	3834	4	31	aged	4	aged	40176	2378	621	39555	1757	235357	277290	344.543719571568	276.456280428432	1.80238374616783	6.30710497430625e-50	2932
Gram-negative bacteria	Epilepsy	1	31	neonate	1	neonate	12099	17560	541	11558	17019	949858	978976	217.021091426143	323.978908573857	2.49284526423144	1.93021338904426e-79	3834	1	31	neonate	1	neonate	12095	7265	535	11560	6730	258465	277290	316.889087237189	218.110912762811	1.68828786331653	2.54042236118083e-31	2932
Hyperosmolality	Epilepsy	1	31	neonate	1	neonate	12099	2910	113	11986	2797	964080	978976	35.9642013695943	77.0357986304057	3.14201332705069	2.83686744488631e-25	3834	1	31	neonate	1	neonate	12095	2567	311	11784	2256	262939	277290	111.968931443615	199.031068556385	2.77755620233469	4.56577376581562e-58	2932
Hypoosmolality	Epilepsy	1	31	neonate	1	neonate	12099	12942	461	11638	12481	954396	978976	159.948004854052	301.051995145948	2.88218662321328	1.08856878337462e-86	3834	1	31	neonate	1	neonate	12095	12588	974	11121	11614	253581	277290	549.070864437953	424.929135562047	1.77390581632303	7.11972855122855e-67	2932
Mineral met. (Ca)	Epilepsy	1	31	neonate	1	neonate	12099	3933	131	11968	3802	963075	978976	48.6072865933384	82.3927134066616	2.69506917956522	4.11881110063564e-23	3834	1	31	neonate	1	neonate	12095	8025	557	11538	7468	257727	277290	350.039218868333	206.960781131667	1.59125026561528	2.2566844419697e-26	2932
Mineral met. (Mg)	Epilepsy	1	31	neonate	1	neonate	12099	1133	49	12050	1084	965793	978976	14.0025567531788	34.9974432468212	3.49936092841589	1.52255834019366e-13	3834	1	31	neonate	1	neonate	12095	5389	420	11675	4969	260226	277290	235.060604421364	184.939395578636	1.78677324953661	1.49445545955448e-29	2932
Pneumonia	Epilepsy	1	31	neonate	1	neonate	12099	13192	240	11859	12952	953925	978976	163.037712875494	76.9622871245056	1.47205205327726	9.96128424216076e-09	3834	1	31	neonate	1	neonate	12095	245	27	12068	218	264977	277290	10.6865555916189	16.3134444083811	2.52653904885642	1.13313760101682e-05	2932
Staphilococcus	Epilepsy	1	31	neonate	1	neonate	12099	23592	415	11684	23177	943700	978976	291.569566567515	123.430433432485	1.42333099056106	3.94492740839266e-12	3834	1	31	neonate	1	neonate	12095	5181	357	11738	4824	260371	277290	225.987936817051	131.012063182949	1.57973033883225	6.73298669689753e-17	2932
Streptococcus	Epilepsy	1	31	neonate	1	neonate	12099	27682	529	11570	27153	939724	978976	342.11718979832	186.88281020168	1.54625378605456	8.93437954262551e-22	3834	1	31	neonate	1	neonate	12095	6933	377	11718	6556	258639	277290	302.407713945689	74.5922860543114	1.24666132051019	1.76505864626261e-05	2932
Tuberous sclerosis	Epilepsy	1	31	neonate	1	neonate	12099	202	48	12051	154	966723	978976	2.49648408132579	45.5035159186742	19.2270402839937	3.05704838144607e-46	3834	1	31	neonate	1	neonate	12095	126	56	12039	70	265125	277290	5.49594287568971	50.5040571243103	10.1893344357172	7.73635220023485e-42	2932
Urea cycle met.	Epilepsy	1	31	neonate	1	neonate	12099	74	12	12087	62	966815	978976	0.914553574347073	11.0854464256529	13.1211558694822	1.3637199829003e-10	3834	1	31	neonate	1	neonate	12095	346	80	12015	266	264929	277290	15.092033611021	64.907966388979	5.30080982204943	9.42099534203729e-35	2932
Lipid metabolism d.	Giant cell arteritis	4	31	aged	4	aged	828	57308	216	612	57092	921056	978976	48.4700585101167	167.529941489883	4.45635938225485	3.98262220113623e-78	3834	4	31	aged	4	aged	632	79104	250	382	78854	197804	277290	180.294017094017	69.7059829059829	1.3866239381068	2.83890726504522e-09	2932
Rheumatoid arthritis	Giant cell arteritis	4	31	aged	4	aged	828	7333	108	720	7225	970923	978976	6.20211731441833	101.797882685582	17.4134081193414	4.61713508800668e-95	3834	4	31	aged	4	aged	632	4775	51	581	4724	271934	277290	10.8831908831909	40.1168091168091	4.68612565445026	2.63738078341007e-19	2932
Tuberculosis	Goiter	2	29	adulthood	2	adulthood	10820	66569	1220	9600	65349	902807	978976	735.744880364789	484.255119635211	1.65818347168806	1.17185925432431e-65	3834	2	29	adulthood	2	adulthood	9201	912	54	9147	858	267231	277290	30.2618630314833	23.7381369685167	1.78442417586189	5.85871578913328e-05	2932
Lipid metabolism d.	Gout	4	31	aged	4	aged	192	57308	61	131	57247	921537	978976	11.2394338574184	49.7605661425816	5.42731962960378	2.23893779495484e-28	3834	4	31	aged	4	aged	106	79104	59	47	79045	198139	277290	30.2391864113383	28.7608135886617	1.95111069449533	7.41034558972763e-09	2932
Hyperosmolality	Gram-negative bacteria	1	31	neonate	1	neonate	17560	2910	631	16929	2279	959137	978976	52.1969895074037	578.803010492596	12.0888197950669	0	3834	1	31	neonate	1	neonate	7265	2567	457	6808	2110	267915	277290	67.2554185149122	389.744581485088	6.7949915425576	4.01631965477064e-232	2932
Hypoosmolality	Gram-negative bacteria	1	31	neonate	1	neonate	17560	12942	2261	15299	10681	950735	978976	232.142074984474	2028.85792501553	9.7397251237253	0	3834	1	31	neonate	1	neonate	7265	12588	1715	5550	10873	259152	277290	329.805690793033	1385.19430920697	5.20003155760049	0	2932
Ichthyosis congenita	Gram-negative bacteria	1	31	neonate	1	neonate	17560	170	19	17541	151	961265	978976	3.04930866538097	15.950691334619	6.23092054133726	3.42746298550253e-10	3834	1	31	neonate	1	neonate	7265	275	42	7223	233	269792	277290	7.205001983483	34.794998016517	5.8292836138397	6.08564281607209e-20	2932
Mineral met. (Ca)	Gram-negative bacteria	1	31	neonate	1	neonate	17560	3933	524	17036	3409	958007	978976	70.5466528290786	453.453347170921	7.42770888463773	1.87691152888915e-276	3834	1	31	neonate	1	neonate	7265	8025	969	6296	7056	262969	277290	210.25505788164	758.74494211836	4.60868817978916	0	2932
Mineral met. (Mg)	Gram-negative bacteria	1	31	neonate	1	neonate	17560	1133	202	17358	931	960485	978976	20.3227453992743	181.677254600726	9.93960195984214	5.27525913221644e-132	3834	1	31	neonate	1	neonate	7265	5389	896	6369	4493	265532	277290	141.191838869054	754.808161130946	6.34597585226565	0	2932
Pneumonia	Gram-negative bacteria	1	31	neonate	1	neonate	17560	13192	1178	16382	12014	949402	978976	236.626352433563	941.373647566437	4.97831280364575	0	3834	1	31	neonate	1	neonate	7265	245	53	7212	192	269833	277290	6.41900176710303	46.580998232897	8.25673553660969	1.95162051115522e-32	2932
Staphilococcus	Gram-negative bacteria	1	31	neonate	1	neonate	17560	23592	1980	15580	21612	939804	978976	423.172294315693	1556.82770568431	4.67894525845988	0	3834	1	31	neonate	1	neonate	7265	5181	1141	6124	4040	265985	277290	135.74223736882	1005.25776263118	8.40563719971578	0	2932
Streptococcus	Gram-negative bacteria	1	31	neonate	1	neonate	17560	27682	1883	15677	25799	935617	978976	496.5350733828	1386.4649266172	3.79227994343174	0	3834	1	31	neonate	1	neonate	7265	6933	1320	5945	5613	264412	277290	181.644650005409	1138.35534999459	7.26693574493215	0	2932
Urea cycle met.	Gram-negative bacteria	1	31	neonate	1	neonate	17560	74	11	17549	63	961353	978976	1.32734612493054	9.67265387506946	8.28721295327218	9.10934382751369e-08	3834	1	31	neonate	1	neonate	7265	346	61	7204	285	269740	277290	9.06520249558224	51.9347975044178	6.72902784352884	8.70694264952859e-32	2932
Hepatitis B	HIV	2	29	adulthood	2	adulthood	6138	5757	345	5793	5412	967426	978976	36.0953343085019	308.904665691498	9.55802201612351	1.45951958233006e-213	3834	2	29	adulthood	2	adulthood	1073	3212	58	1015	3154	273063	277290	12.4291391683797	45.5708608316203	4.66645350206994	1.76010828937305e-21	2932
Tuberculosis	HIV	2	29	adulthood	2	adulthood	6138	66569	2515	3623	64054	908784	978976	417.375422890857	2097.62457710914	6.0257501090515	0	3834	2	29	adulthood	2	adulthood	1073	912	11	1062	901	275316	277290	3.52907064805799	7.47092935194201	3.1169679207338	0.00103287029562627	2932
Virus	HIV	2	29	adulthood	2	adulthood	6138	135833	1976	4162	133857	838981	978976	851.64800158533	1124.35199841467	2.320207405315	9.57332559065106e-295	3834	2	29	adulthood	2	adulthood	1073	10324	118	955	10206	266011	277290	39.9496988712179	78.0503011287821	2.95371437918433	4.97499554711861e-25	2932
Hepatitis B	Helicobacter pilori	2	29	adulthood	2	adulthood	4718	5757	147	4571	5610	968648	978976	27.7448333769163	119.255166623084	5.29828375622194	5.60809682824985e-58	3834	2	29	adulthood	2	adulthood	4001	3212	69	3932	3143	270146	277290	46.3457463305565	22.6542536694435	1.48880977140522	0.00168579721543917	2932
Tuberculosis	Helicobacter pilori	2	29	adulthood	2	adulthood	4718	66569	1054	3664	65515	908743	978976	320.817407168306	733.182592831694	3.28535789034369	1.43247305989103e-258	3834	2	29	adulthood	2	adulthood	4001	912	39	3962	873	272416	277290	13.1591907389376	25.8408092610624	2.96370808613636	3.98734044522407e-09	2932
Virus	Helicobacter pilori	2	29	adulthood	2	adulthood	4718	135833	1273	3445	134560	839698	978976	654.622885545713	618.377114454287	1.94463106638685	1.1819212653248e-123	3834	2	29	adulthood	2	adulthood	4001	10324	229	3772	10095	263194	277290	148.964347794728	80.0356522052724	1.53728058686607	3.15354310985412e-10	2932
Hepatitis C	Hepatitis A	4	31	aged	4	aged	1131	18421	176	955	18245	959600	978976	21.2815748292093	154.718425170791	8.27006466450205	1.17059203029528e-101	3834	4	31	aged	4	aged	246	6583	38	208	6545	270499	277290	5.84016012117278	32.1598398788272	6.50667091510654	8.94682234090107e-20	2932
Tuberculosis	Hepatitis B	2	29	adulthood	2	adulthood	5757	66569	1674	4083	64895	908324	978976	391.46795529206	1282.53204470794	4.27621208165324	0	3834	2	29	adulthood	2	adulthood	3212	912	43	3169	869	273209	277290	10.5641891160879	32.4358108839121	4.07035500098316	2.83378522733309e-14	2932
Hypoosmolality	Hyperosmolality	1	31	neonate	1	neonate	2910	12942	366	2544	12576	963490	978976	38.4700135651947	327.529986434805	9.51390358570434	1.88883309212349e-228	3834	1	31	neonate	1	neonate	2567	12588	640	1927	11948	262775	277290	116.532857297414	523.467142702586	5.49201328142669	9.03784843977733e-280	2932
Mineral met. (Ca)	Hyperosmolality	1	31	neonate	1	neonate	2910	3933	134	2776	3799	972267	978976	11.690817752427	122.309182247573	11.4619869061068	6.18227710802245e-93	3834	1	31	neonate	1	neonate	2567	8025	486	2081	7539	267184	277290	74.2910851455155	411.708914854484	6.54183471742352	1.74602173053324e-240	2932
Mineral met. (Mg)	Hyperosmolality	1	31	neonate	1	neonate	2910	1133	30	2880	1103	974963	978976	3.36783537083647	26.6321646291635	8.90779883713524	6.30383019433288e-19	3834	1	31	neonate	1	neonate	2567	5389	307	2260	5082	269641	277290	49.8884308846334	257.111569115367	6.1537313272076	1.4617216822675e-141	2932
Pneumonia	Hyperosmolality	1	31	neonate	1	neonate	2910	13192	211	2699	12981	963085	978976	39.2131369921224	171.786863007878	5.38084979129286	1.45382731159533e-84	3834	1	31	neonate	1	neonate	2567	245	18	2549	227	274496	277290	2.26807674276029	15.7319232572397	7.93623939642082	2.70225236492466e-11	2932
Staphilococcus	Hyperosmolality	1	31	neonate	1	neonate	2910	23592	353	2557	23239	952827	978976	70.1270715523159	282.872928447684	5.03371939232706	2.71275684995936e-134	3834	1	31	neonate	1	neonate	2567	5181	275	2292	4906	269817	277290	47.9628800173104	227.03711998269	5.73360064910091	4.82636660858462e-119	2932
Streptococcus	Hyperosmolality	1	31	neonate	1	neonate	2910	27682	274	2636	27408	948658	978976	82.2845708168535	191.715429183146	3.32990738457956	2.97717950712303e-65	3834	1	31	neonate	1	neonate	2567	6933	304	2263	6629	268094	277290	64.1819430920697	239.81805690793	4.73653469113437	1.78703560766745e-110	2932
Urea cycle met.	Hyperosmolality	1	31	neonate	1	neonate	2910	74	5	2905	69	975997	978976	0.219964534370608	4.78003546562939	22.7309371226897	3.14169016328141e-06	3834	1	31	neonate	1	neonate	2567	346	40	2527	306	274417	277290	3.2030798081431	36.7969201918569	12.4879810669435	9.42805802536351e-31	2932
Rheumatoid arthritis	Hypersensitivity angiitis	4	31	aged	4	aged	1492	7333	404	1088	6929	970555	978976	11.1757959337103	392.82420406629	36.1495505462288	0	3834	4	31	aged	4	aged	226	4775	24	202	4751	272313	277290	3.89177395506509	20.1082260449349	6.16685354213965	2.21327230600118e-12	2932
Scleroderma	Hypersensitivity angiitis	4	31	aged	4	aged	1492	680	47	1445	633	976851	978976	1.03634818422515	45.9636518157749	45.3515533827472	7.83840874322582e-61	3834	4	31	aged	4	aged	226	706	8	218	698	276366	277290	0.575412023513289	7.42458797648671	13.9030810499135	1.55296715379482e-07	2932
Sjogren's s.	Hypersensitivity angiitis	4	31	aged	4	aged	1492	348	31	1461	317	977167	978976	0.530366423691694	30.4696335763083	58.4501556192413	4.10712469126724e-44	3834	4	31	aged	4	aged	226	893	10	216	883	276181	277290	0.727822856936781	9.27217714306322	13.7396069726189	4.78139971780124e-09	2932
Ichthyosis congenita	Hypoosmolality	1	31	neonate	1	neonate	12942	170	11	12931	159	965875	978976	2.24738910861962	8.75261089138038	4.89456852745734	1.93630347749807e-05	3834	1	31	neonate	1	neonate	12588	275	60	12528	215	264487	277290	12.4840419777129	47.5159580222871	4.80613571366669	3.46872331090417e-24	2932
Mineral met. (Ca)	Hypoosmolality	1	31	neonate	1	neonate	12942	3933	456	12486	3477	962557	978976	51.9940080247115	404.005991975288	8.77024136672198	3.25579567898482e-269	3834	1	31	neonate	1	neonate	12588	8025	1801	10787	6224	258478	277290	364.307043167803	1436.6929568322	4.94363211959766	0	2932
Mineral met. (Mg)	Hypoosmolality	1	31	neonate	1	neonate	12942	1133	199	12743	934	965100	978976	14.9781874121531	184.021812587847	13.28598678359	2.17876752069968e-153	3834	1	31	neonate	1	neonate	12588	5389	1385	11203	4004	260698	277290	244.64182624689	1140.35817375311	5.66133772481847	0	2932
Pneumonia	Hypoosmolality	1	31	neonate	1	neonate	12942	13192	1071	11871	12121	953913	978976	174.397394828882	896.602605171118	6.14114678175588	0	3834	1	31	neonate	1	neonate	12588	245	59	12529	186	264516	277290	11.1221464892351	47.8778535107649	5.30473142545865	3.55005803462158e-26	2932
Staphilococcus	Hypoosmolality	1	31	neonate	1	neonate	12942	23592	1432	11510	22160	943874	978976	311.884728532671	1120.11527146733	4.59143994236959	0	3834	1	31	neonate	1	neonate	12588	5181	1046	11542	4135	260567	277290	235.19935086011	810.80064913989	4.44729118585931	0	2932
Streptococcus	Hypoosmolality	1	31	neonate	1	neonate	12942	27682	1151	11791	26531	939503	978976	365.954266498872	785.045733501128	3.14520175160616	2.72826192891134e-250	3834	1	31	neonate	1	neonate	12588	6933	1096	11492	5837	258865	277290	314.734047387212	781.265952612788	3.48230516875605	1.79539279983187e-289	2932
Urea cycle met.	Hypoosmolality	1	31	neonate	1	neonate	12942	74	8	12934	66	965968	978976	0.978275259046187	7.02172474095381	8.17765749059212	6.45882683555298e-06	3834	1	31	neonate	1	neonate	12588	346	95	12493	251	264451	277290	15.7071946337769	79.2928053662231	6.04818379188547	1.98269153424038e-46	2932
Staphilococcus	Ichthyosis congenita	1	31	neonate	1	neonate	170	23592	18	152	23574	955232	978976	4.09677050305625	13.9032294969437	4.3937047453773	1.97129016947618e-07	3834	1	31	neonate	1	neonate	275	5181	35	240	5146	271869	277290	5.13821270150384	29.8617872984962	6.81170711164921	8.67394622792776e-19	2932
Lipid metabolism d.	Keratoderma	4	31	aged	4	aged	670	57308	151	519	57157	921149	978976	39.2209410649495	111.779058935051	3.84998411307739	1.51389032057424e-46	3834	4	31	aged	4	aged	2108	79104	670	1438	78434	196748	277290	601.360424104728	68.6395758952721	1.11414049402645	0.000989624291118873	2932
Scleroderma	Keratoderma	4	31	aged	4	aged	670	680	11	659	669	977637	978976	0.46538423822443	10.5346157617756	23.6363827919227	3.12261027808431e-12	3834	4	31	aged	4	aged	2108	706	19	2089	687	274495	277290	5.3671174582567	13.6328825417433	3.54007531002897	3.22620369685811e-06	2932
Spondylolisthesis	Lipid metabolism d.	4	31	aged	4	aged	57308	1024	140	57168	884	920784	978976	59.9436472395646	80.0563527604354	2.33552688978851	4.21402868136931e-20	3834	4	31	aged	4	aged	79104	2287	782	78322	1505	196681	277290	652.424710591799	129.575289408201	1.19860573535093	3.33858495956529e-09	2932
Vitamin deficiency	Lipid metabolism d.	4	31	aged	4	aged	57308	776	245	57063	531	921137	978976	45.4260451737326	199.573954826267	5.39338168363532	4.63026994670176e-108	3834	4	31	aged	4	aged	79104	2378	1269	77835	1109	197077	277290	678.38476685059	590.61523314941	1.87061983406754	5.17663813022365e-143	2932
Reticulosarcoma	Lymphosarcoma	4	31	aged	4	aged	403	611	58	345	553	978020	978976	0.251520977020887	57.7484790229791	230.597068630119	4.9350172786174e-117	3834	4	31	aged	4	aged	475	774	20	455	754	276061	277290	1.3258682246024	18.6741317753976	15.0844553243574	1.8552225032574e-17	2932
Systemic lupus erythematosus	Migraine	2	29	adulthood	2	adulthood	8049	3194	104	7945	3090	967837	978976	26.2606090445527	77.7393909554473	3.96030418881595	5.45199115728132e-31	3834	2	29	adulthood	2	adulthood	12593	2090	166	12427	1924	262773	277290	94.9164052075444	71.0835947924556	1.7489073636641	9.76423779694084e-12	2932
Pneumonia	Mineral met. (Ca)	1	31	neonate	1	neonate	3933	13192	230	3703	12962	962081	978976	52.9983738110025	177.001626188997	4.33975579741754	3.07762876947728e-74	3834	1	31	neonate	1	neonate	8025	245	36	7989	209	269056	277290	7.09050091961484	28.9094990803852	5.07721533473202	1.86216991937911e-15	2932
Staphilococcus	Mineral met. (Ca)	1	31	neonate	1	neonate	3933	23592	416	3517	23176	951867	978976	94.7799905207074	321.220009479293	4.38911206589658	5.07505748507656e-137	3834	1	31	neonate	1	neonate	8025	5181	626	7399	4555	264710	277290	149.942388834794	476.057611165206	4.17493681983235	7.90320010279678e-201	2932
Streptococcus	Mineral met. (Ca)	1	31	neonate	1	neonate	3933	27682	310	3623	27372	947671	978976	111.211414784428	198.788585215572	2.78748364635864	1.83553445162602e-56	3834	1	31	neonate	1	neonate	8025	6933	639	7386	6294	262971	277290	200.64670561506	438.35329438494	3.1847021761021	2.28825126469379e-145	2932
Virus	Mineral met. (Fe)	2	29	adulthood	2	adulthood	460	135833	102	358	135731	842785	978976	63.8250375902984	38.1749624097016	1.59811891776315	1.40288771808239e-06	3834	2	29	adulthood	2	adulthood	466	10324	45	421	10279	266545	277290	17.3500090158318	27.6499909841682	2.59365859458273	9.33655355881903e-09	2932
Pneumonia	Mineral met. (Mg)	1	31	neonate	1	neonate	1133	13192	81	1052	13111	964732	978976	15.267520347792	65.732479652208	5.30538018976437	4.60418510376073e-33	3834	1	31	neonate	1	neonate	5389	245	37	5352	208	271693	277290	4.76145912221862	32.2385408777814	7.77072721833213	8.4874428377189e-22	2932
Staphilococcus	Mineral met. (Mg)	1	31	neonate	1	neonate	1133	23592	145	988	23447	954396	978976	27.303770470369	117.696229529631	5.31062184826666	4.41665374819695e-59	3834	1	31	neonate	1	neonate	5389	5181	557	4832	4624	267277	277290	100.690284539652	456.309715460348	5.53181473810072	3.86056987120054e-236	2932
Streptococcus	Mineral met. (Mg)	1	31	neonate	1	neonate	1133	27682	108	1025	27574	950269	978976	32.037257297421	75.962742702579	3.37107508914922	3.33835118300416e-27	3834	1	31	neonate	1	neonate	5389	6933	592	4797	6341	265560	277290	134.739575895272	457.260424104728	4.39366085329034	2.99551008099554e-200	2932
Vitamin deficiency	Parkinson's d.	4	31	aged	4	aged	6116	776	46	6070	730	972130	978976	4.84793907102932	41.1520609289707	9.48856809585134	1.59383407103432e-29	3834	4	31	aged	4	aged	2839	2378	54	2785	2324	272127	277290	24.3468642936997	29.6531357063003	2.21794475660562	1.68342157118892e-07	2932
Staphilococcus	Pneumonia	1	31	neonate	1	neonate	13192	23592	3755	9437	19837	945947	978976	317.909391037165	3437.09060896283	11.8115416085995	0	3834	1	31	neonate	1	neonate	245	5181	34	211	5147	271898	277290	4.57768040679433	29.4223195932057	7.42734244827056	1.72581192627111e-19	2932
Streptococcus	Pneumonia	1	31	neonate	1	neonate	13192	27682	1800	11392	25882	939902	978976	373.023387703069	1426.97661229693	4.82543470285788	0	3834	1	31	neonate	1	neonate	245	6933	60	185	6873	270172	277290	6.12566266363735	53.8743373363627	9.79485866176847	6.16550213665476e-41	2932
Takayasu's arteritis	Polyarteritis nodosa	5	15	other	5	other	161	74	7	154	67	978748	978976	0.0121698591180989	6.9878301408819	575.191539365452	5.08307705914843e-18	3834	5	15	other	5	other	117	63	5	112	58	277115	277290	0.0265822784810127	4.97341772151899	188.095238095238	8.45425381603636e-11	2932
Scleroderma	Rheumatoid arthritis	4	31	aged	4	aged	7333	680	136	7197	544	971099	978976	5.0935262968653	130.906473703135	26.7005591163235	1.04852296965725e-145	3834	4	31	aged	4	aged	4775	706	54	4721	652	271863	277290	12.1574885498936	41.8425114501064	4.44170683594619	2.61110572882414e-19	2932
Sjogren's s.	Rheumatoid arthritis	4	31	aged	4	aged	7333	348	92	7241	256	971387	978976	2.6066869872193	89.3933130127807	35.2938425100827	2.33417272165301e-111	3834	4	31	aged	4	aged	4775	893	168	4607	725	271790	277290	15.3776731941289	152.622326805871	10.9249297913381	1.51181068809969e-117	2932
Spondylolisthesis	Rheumatoid arthritis	4	31	aged	4	aged	7333	1024	49	7284	975	970668	978976	7.67025136469127	41.3297486353087	6.38831736669849	7.94028498184283e-24	3834	4	31	aged	4	aged	4775	2287	92	4683	2195	270320	277290	39.38268599661	52.61731400339	2.33605193937049	3.12811792973034e-13	2932
Vitamin deficiency	Rheumatoid arthritis	4	31	aged	4	aged	7333	776	30	7303	746	970897	978976	5.8126123623051	24.1873876376949	5.16119055083572	7.84156888420231e-13	3834	4	31	aged	4	aged	4775	2378	153	4622	2225	270290	277290	40.9497277218796	112.05027227812	3.73628857898978	9.03290611662785e-43	2932
Typhoid	Salmonella	3	14	youth	3	youth	695	54	11	684	43	978238	978976	0.0383359755499624	10.96166402445	286.936743938183	1.98551794900067e-24	3834	3	14	youth	3	youth	137	50	20	117	30	277123	277290	0.0247033791337589	19.9752966208662	809.605839416058	8.14649521304941e-54	2932
Sjogren's s.	Scleroderma	4	31	aged	4	aged	680	348	48	632	300	977996	978976	0.24172196254045	47.7582780374595	198.575253549696	1.02094384030214e-93	3834	4	31	aged	4	aged	706	893	43	663	850	275734	277290	2.27364131414764	40.7263586858524	18.9123938470128	4.80269323243617e-40	2932
Streptococcus	Staphilococcus	1	31	neonate	1	neonate	23592	27682	2637	20955	25045	930339	978976	667.098829797666	1969.90117020233	3.9529375292111	0	3834	1	31	neonate	1	neonate	5181	6933	944	4237	5989	266120	277290	129.539013307368	814.460986692632	7.28737988578078	0	2932
Thrombotic thrombocytopenic purpura	Systemic lupus erythematosus	2	29	adulthood	2	adulthood	3194	112	10	3184	102	975680	978976	0.365410387997254	9.63458961200275	27.366490741569	5.64004513352848e-12	3834	2	29	adulthood	2	adulthood	2090	144	20	2070	124	275076	277290	1.08536189548848	18.9146381045115	18.427033492823	2.00127844024438e-19	2932
Virus	Systemic lupus erythematosus	2	29	adulthood	2	adulthood	3194	135833	750	2444	135083	840699	978976	443.16776100742	306.83223899258	1.69236137189917	5.67752641115862e-48	3834	2	29	adulthood	2	adulthood	2090	10324	118	1972	10206	264994	277290	77.8144181182156	40.1855818817844	1.51642848271042	1.25479641835559e-05	2932
Wegener's granulomatosis	Systemic lupus erythematosus	2	29	adulthood	2	adulthood	3194	191	19	3175	172	975610	978976	0.623155215245318	18.3768447847547	30.4899959675701	2.27312860448769e-22	3834	2	29	adulthood	2	adulthood	2090	212	11	2079	201	274999	277290	1.59789390169137	9.40210609830863	6.88406156901688	8.18090154550456e-07	2932
Virus	Tuberculosis	2	29	adulthood	2	adulthood	66569	135833	14878	51691	120955	791452	978976	9236.45418988821	5641.54581011179	1.61079129437874	0	3834	2	29	adulthood	2	adulthood	912	10324	67	845	10257	266121	277290	33.955382451585	33.044617548415	1.97317759844206	2.49116086884032e-07	2932
Wegener's granulomatosis	Tuberculosis	2	29	adulthood	2	adulthood	66569	191	44	66525	147	912260	978976	12.9877331007093	31.0122668992907	3.3878121500354	7.12815302396162e-13	3834	2	29	adulthood	2	adulthood	912	212	7	905	205	276173	277290	0.697262793465325	6.30273720653468	10.0392564548163	7.84166526346422e-06	2932
