# Supplementary material for: Constraints on Biological Mechanism from Disease Comorbidity Using Electronic Medical Records and Database of Genetic Variants
Source: PLoS Comput Biol. 2016 Apr 26;12(4):e1004885. doi: 10.1371/journal.pcbi.1004885 (PMC4846031; doi:10.1371/journal.pcbi.1004885)
Supplement: S6 File — (CSV) [file pcbi.1004885.s007.csv]

disease2	cluster2_id	cluster_n	cluster2_name	disease1	cluster1_id	cluster1_name	disease1_genes	disease2_genes	gene_overlap	gene_total	vm_pvalue	vm_OR	gene_list
Behcet's s.	5	15	other	Alopecia areata	5	other	75	42	6	18780	3.47e-08	38.72712242	C6orf10 BTNL2 CTLA4 SLC44A4 BAG6 C6orf15,PSORS1C1
Celiac sprue	5	15	other	Alopecia areata	5	other	75	45	7	18780	1.37e-09	42.79441851	IL2RA ADAD1 CTLA4 PTPN2 KIAA1109 CLEC16A HLA-DQA1
Diabetes type 1	5	15	other	Alopecia areata	5	other	75	323	40	18780	4.36e-49	65.17726044	IL2RA HLA-DQA2 ERBB3 STK19 C6orf10 TNXB ADAD1 BTNL2 CTLA4 MSH5,MSH5-SAPCD1 HLA-DQB2 HCG23 CDK2 RAB5B PTPN2 HLA-DRA KIAA1109 C2,ZBTB12 LY6G6C HLA-DOB SLC44A4 PRRC2A DOM3Z,STK19 HSPA1L CLEC16A SKIV2L ATF6B BAG6 EHMT2 LINC00243 VWA7 APOM,BAG6 AGER HLA-DQA1 CFB MICA OPCML DPCR1 TAP2 C6orf15,PSORS1C1
Diabetes type 2	4	31	aged	Alzheimer's	4	aged	179	254	12	18780	8.84e-06	5.240515369	IL34 ERBB4 ABCA1 NEDD9 ADAMTS9-AS2 RBFOX1 CNTNAP2 CIT FLJ22447 ENOX1 IDE CSMD1
HIV	2	29	adulthood	Ankylosing spondylitis	2	adulthood	38	92	7	18780	9.93e-10	45.79754186	MICA GPSM3 GNL1 PSORS1C3 MUC22 HCP5 C6orf47
Multiple sclerosis	2	29	adulthood	Ankylosing spondylitis	2	adulthood	38	261	10	18780	1.08e-10	25.31692109	MICA MSH5,MSH5-SAPCD1 IL23R PSORS1C3 BTNL2 MUC22 TRIM31 C6orf47 HCG23 KIF21B
Psoriasis	2	29	adulthood	Ankylosing spondylitis	2	adulthood	38	104	9	18780	1.03e-12	55.60169696	ERAP1 MICA CAST,ERAP1 IL23R HLA-E PSORS1C3 MUC22 PTPN1 HCP5
Systemic lupus erythematosus	2	29	adulthood	Ankylosing spondylitis	2	adulthood	38	175	9	18780	8.57e-11	32.95707388	MSH5,MSH5-SAPCD1 IL23R GPSM3 BTNL2 MUC22 HCP5 TRIM31 HCG23 ABCF1
Diabetes type 1	5	15	other	Behcet's s.	5	other	42	323	18	18780	6.74e-21	42.80487263	MUC22 C6orf10 C6orf15,PSORS1C1 ATP6V1G2-DDX39B,DDX39B CTLA4 STAT4 POU5F1 HLA-L CCHCR1 TCF19 HLA-F-AS1 BAG6 HLA-F LOC100287329,LTA PSORS1C1 BTNL2 C6orf47 SLC44A4
Depression	2	29	adulthood	Bipolar disorder	2	adulthood	185	155	40	18780	8.4e-42	33.11271934	C15orf53 CACNA1C ITIH1 TENM4 KMT2D SYNE1 NEK4 PBRM1 BBS1 ZNF804A NFIX C11orf80 ANK3 ITIH4 GNL3,SNORD69 MACROD2 LMAN2L DDN CNTNAP5 TMEM132D MUC22 REV1 PELI3 CNNM4,MIR3127 GNL3,PBRM1,SNORD19 ITIH3 GLT8D1,SPCS1 MAPK10 SVEP1 ANKS1B BCL11B GNL3,PBRM1 GLT8D1,GNL3 SPCS1 GLT8D1 PDE7B CDH13 PRKAG1 CNNM4 FER1L5
Schizophrenia	2	29	adulthood	Bipolar disorder	2	adulthood	185	208	10	18780	5.76e-05	5.10050672	CACNA1C ZNF804A MYO5B ANK3 ITIH4 GPM6A MAD1L1 PDE7B CDH13 PTPRG
Diabetes type 1	5	15	other	Celiac sprue	5	other	45	323	16	18780	3.46e-17	31.49465007	SH2B3 TAGAP IL2RA KIAA1109 CTLA4 ATXN2 PTPN2 HLA-DQA1 CLEC16A PTPN22 IL23R STAT4 ADAD1 GSDMB BACH2 CCR5
Rheumatoid arthritis	4	31	aged	Diabetes type 2	4	aged	254	348	21	18780	2.69e-08	4.77342477	TCF7L2 SLC30A8 HCG23 NPAS2 CNTNAP2 MARCH1 PARD3B BTNL2 ZMAT4 PALM2 GALNT18 DCDC2C RBFOX1 PSORS1C1,PSORS1C2 CFB CACNA1C MAML2 ENOX1 GLP1R KIAA1109 PON1
Multiple sclerosis	2	29	adulthood	HIV	2	adulthood	92	261	26	18780	4e-26	27.903532	C6orf48 PSORS1C1,PSORS1C2 MICA NOTCH4 HCG9 TNXB HCG18 RNF39 C6orf10 C6orf15,PSORS1C1 SKIV2L MUC22 C6orf15 C6orf47 CCHCR1 DPCR1 TCF19 PSORS1C3 PRRC2A TRIM15 HCG27,LOC100996357 GPC5 VARS2 TRIM26 NELFE C2
Psoriasis	2	29	adulthood	HIV	2	adulthood	92	104	15	18780	1.74e-17	34.93528127	HCP5 C6orf48 MICA PSORS1C1 NOTCH4 TNXB C6orf10 GPSM3,NOTCH4 MUC22 CCHCR1,TCF19 CCHCR1 PSORS1C3 CDSN,PSORS1C1 POU5F1 VARS2
Systemic lupus erythematosus	2	29	adulthood	HIV	2	adulthood	92	175	27	18780	7.99e-32	44.0914776	HCP5 TNF C6orf48 LINC00243 PSORS1C1 NOTCH4 TNXB ATF6B C6orf10 C6orf15,PSORS1C1 SKIV2L GPSM3 MUC22 C6orf15 CCHCR1,TCF19 CCHCR1 AIF1 DDR1 TCF19 ATF6B,FKBPL PRRC2A POU5F1 SFTA2 MICB ATP6V1G2-DDX39B,DDX39B TRIM26 C2
Multiple sclerosis	2	29	adulthood	Hepatitis B	2	adulthood	14	261	4	18780	3.46e-05	28.34409321	HLA-DPB1 HLA-DQA2 HLA-DQB2 SKIV2L
Systemic lupus erythematosus	2	29	adulthood	Hepatitis B	2	adulthood	14	175	7	18780	2.31e-11	106.2299788	HLA-DPB1 HLA-DQA2 HLA-DPA1,HLA-DPB1 HLA-DQB2 ITPR3 GPSM3 SKIV2L
Psoriasis	2	29	adulthood	Multiple sclerosis	2	adulthood	261	104	28	18780	1.6e-25	21.56067081	IL2RA C6orf10 CCHCR1 ZMIZ1 CTLA4 HLA-DRA VARS2 IL23R MUC22 PTPN2 IL12B TYK2 C6orf48 MICA TNXB SH2B3 PTPN22 NOTCH4 TAP2 STAT4 CLEC16A LOC285626 PSORS1C3 HLA-DMA HSPA1L CSMD1 GSDMB NCOA5
Schizophrenia	2	29	adulthood	Multiple sclerosis	2	adulthood	261	208	14	18780	2.47e-06	5.059592516	FLOT1 TRIM26 EHMT2 HCG23 NOTCH4 HLA-DQA1 RELN ERC2 AHI1 AGAP1 PSORS1C1,PSORS1C2 CSMD1 HHAT CHST12
Systemic lupus erythematosus	2	29	adulthood	Multiple sclerosis	2	adulthood	261	175	47	18780	1.92e-42	23.33733537	IL2RA C6orf10 CCHCR1 HLA-DQA2 CTLA4 HLA-DRA APOM,BAG6 STK19 IL23R MUC22 PTPN2 FLOT1 NAALADL2 PRRC2A HLA-DQB2 TRIM31 IL12B TRIM26 C2,EHMT2 TYK2 C6orf48 EHMT2 BTNL2 TRIM10 TNXB TMEM39A SH2B3 HLA-DPB1 PTPN22 HCG23 NOTCH4 HLA-DQA1 TAP2 BAG6 STAT4 CLEC16A C6orf15,PSORS1C1 C2 HLA-L GSDMB SKIV2L NELFE,SKIV2L MSH5,MSH5-SAPCD1 AGPAT1,RNF5 GTF2H4,VARS2 C6orf15 TCF19
Rheumatoid arthritis	4	31	aged	Parkinson's d.	4	aged	151	348	15	18780	2.22e-07	5.840425789	HLA-DRA PRKG1 GRIN2A HCG23 EHMT2 RIT2 C2,EHMT2 BTNL2 HCG26 IL2RA EPHB1 NOTCH4 MDGA2 C6orf10 CNTNAP2
Systemic lupus erythematosus	2	29	adulthood	Psoriasis	2	adulthood	104	175	26	18780	1.06e-28	35.39563688	IL12B UBE2L3 CLEC16A HCP5 IL23R PSORS1C1 STAT4 TNFAIP3 CCHCR1 NOTCH4 SH2B3 TYK2 CCHCR1,TCF19 HLA-DRA C6orf10 MUC22 TAP2 IL2RA POU5F1 PTPN22 IFIH1 GSDMB CTLA4 C6orf48 TNXB PTPN2
Sjogren's s.	4	31	aged	Rheumatoid arthritis	4	aged	348	7	4	18780	3.21e-05	31.15287487	LST1 LOC100287329,LTA LST1,NCR3 TNF
Systemic lupus erythematosus	2	29	adulthood	Schizophrenia	2	adulthood	208	175	10	18780	3.84e-05	5.368865732	NOTCH4 TRIM26 FLOT1 HLA-DQA1 HCG23 GPSM3 LINC00243 HLA-DOB HCP5 EHMT2
